# Supplementary material for: 1-Cyclo­propyl-6-fluoro-7-(4-nitro­so­piperazin-1-yl)-4-oxo-1,4-dihydro­quinoline-3-carboxylic acid
Source: Acta Crystallogr Sect E Struct Rep Online. 2009 Jul 31;65(Pt 8):o2053. doi: 10.1107/S1600536809029729 (PMC2977261; doi:10.1107/S1600536809029729)
Supplement: Supplementary file 1 [file e-65-o2053-sup1.cif]

##############################################################################
###                                                                        ###
###        Electronic paper (Acta Crystallographica Section E)             ###
###                                                                        ###
##############################################################################
#                                                                            #
# This CIF contains the data in a paper accepted for publication in Acta     #
# Crystallographica Section E. It conforms to the requirements of Notes      #
# for Authors for Section E, and has been peer reviewed under the auspices   #
# of the IUCr Commission on Journals.                                        #
#                                                                            #
# Full details of the Crystallographic Information File format               #
# are given in the paper "The Crystallographic Information File (CIF):       #
# a New Standard Archive File for Crystallography" by S. R. Hall, F. H.      #
# Allen and I. D. Brown [Acta Cryst. (1991), A47, 655-685].                  #
#                                                                            #
# The current version of the core CIF dictionary is obtainable from          #
# ftp://ftp.iucr.org/pub/cif_core.dic. The current version number is 2.4.    #
#                                                                            #
# Software is freely available for graphical display of the structure(s) in  #
# this CIF.  For information consult the CIF home page http://www.iucr.org/  #
# cif/home.html                                                              #
#                                                                            #
# This file may be used for bona fide research purposes within the           #
# scientific community so long as proper attribution is given to the journal # 
# article from which it was obtained.                                        #
#                                                                            #
##############################################################################
                                             
data_global
_audit_creation_method     SHELXL-97
_journal_date_recd_electronic     2009-06-20
_journal_date_accepted     2009-07-27
_journal_name_full     'Acta Crystallographica, Section E'
_journal_year     2009
_journal_volume     65
_journal_issue      8
_journal_page_first     o2053
_journal_page_last     o2053
_journal_paper_category     QO
_journal_coeditor_code     FB2160
_publ_contact_author_name     'Biao Huang^*^'
_publ_contact_author_address
;
Material Engineering College,Fujian Agriculture and Forestry University
Fuzhou, Fujian 350002
People's Republic of China
;
_publ_contact_author_email     ltdl@sina.com
_publ_contact_author_fax     '86 591 83789352'
_publ_contact_author_phone     '86 591 83789367'
_publ_section_title
;\
1-Cyclopropyl-6-fluoro-7-(4-nitrosopiperazin-1-yl)-4-oxo-1,4-dihydroquinoline-\
3-carboxylic acid
;
loop_
    _publ_author_name
    _publ_author_address
    'Tao Li'
;
School of Life Sciences, Fujian Agriculture and Forestry University
Fuzhou, Fujian 350002
People's Republic of China
;
    'Li-Rong Tang'
;
Material Engineering College, Fujian Agriculture and Forestry University
Fuzhou, Fujian 350002
People's Republic of China
;
    'Qiao-Ling Zeng'
;
Material Engineering College, Fujian Agriculture and Forestry University
Fuzhou, Fujian 350002
People's Republic of China
;
    'Wei-Jin Chen'
;
School of Life Sciences, Fujian Agriculture and Forestry University
Fuzhou, Fujian 350002
People's Republic of China
;
    'Biao Huang'
;
Material Engineering College, Fujian Agriculture and Forestry University
Fuzhou, Fujian 350002
People's Republic of China
;
data_I
_audit_creation_method     SHELXL-97
_chemical_name_systematic
;
1-Cyclopropyl-6-fluoro-7-(4-nitrosopiperazin-1-yl)-4-oxo-
1,4-dihydroquinoline-3-carboxylic acid
;
_chemical_name_common     ?
_chemical_formula_moiety     'C17 H17 F N4 O4'
_chemical_formula_sum     'C17 H17 F N4 O4'
_chemical_formula_iupac     'C17 H17 F N4 O4'
_chemical_formula_weight     360.35
_chemical_melting_point     ?
_symmetry_cell_setting     triclinic
_symmetry_space_group_name_H-M     'P -1'
_symmetry_space_group_name_Hall     '-P 1'
loop_
    _symmetry_equiv_pos_as_xyz
    'x, y, z'
    '-x, -y, -z'
_cell_length_a     8.378(3)
_cell_length_b     9.625(4)
_cell_length_c     10.328(4)
_cell_angle_alpha     102.99(2)
_cell_angle_beta     96.089(14)
_cell_angle_gamma     97.392(16)
_cell_volume     797.0(6)
_cell_formula_units_Z     2
_cell_measurement_reflns_used     771
_cell_measurement_theta_min     2.0435
_cell_measurement_theta_max     27.4256
_cell_measurement_temperature     293.15
_exptl_crystal_description     block
_exptl_crystal_colour     yellow
_exptl_crystal_size_max     0.2
_exptl_crystal_size_mid     0.2
_exptl_crystal_size_min     0.2
_exptl_crystal_density_diffrn     1.502
_exptl_crystal_density_meas     ?
_exptl_crystal_density_method     'not measured'
_exptl_crystal_F_000     376
_exptl_absorpt_coefficient_mu     0.117
_exptl_absorpt_correction_type     'multi-scan'
_exptl_absorpt_process_details     '(CrystalClear; Rigaku, 2007)'
_exptl_absorpt_correction_T_min     0.976
_exptl_absorpt_correction_T_max     0.977
_exptl_special_details
;
;
_diffrn_ambient_temperature     293.15
_diffrn_radiation_type     MoK\a
_diffrn_radiation_wavelength     0.71073
_diffrn_radiation_source     'fine-focus sealed tube'
_diffrn_radiation_monochromator     graphite
_diffrn_measurement_device_type     'Rigaku Mercury CCD/AFC'
_diffrn_measurement_method     '\f and \w'
_diffrn_detector_area_resol_mean     ?
_diffrn_reflns_number     6267
_diffrn_reflns_av_R_equivalents     0.0308
_diffrn_reflns_av_sigmaI/netI     0.0453
_diffrn_reflns_theta_min     2.48
_diffrn_reflns_theta_max     27.44
_diffrn_reflns_theta_full     27.44
_diffrn_measured_fraction_theta_max     0.995
_diffrn_measured_fraction_theta_full     0.995
_diffrn_reflns_limit_h_min     -10
_diffrn_reflns_limit_h_max     10
_diffrn_reflns_limit_k_min     -12
_diffrn_reflns_limit_k_max     12
_diffrn_reflns_limit_l_min     -13
_diffrn_reflns_limit_l_max     11
_diffrn_standards_number     0
_diffrn_standards_interval_count     .
_diffrn_standards_interval_time     .
_diffrn_standards_decay_%     ?
_refine_special_details
;
Refinement of <i>F</i>^2^ against ALL reflections. The weighted <i>R</i>-factor
<i>wR</i> and goodness of fit <i>S</i> are based on <i>F</i>^2^, conventional
<i>R</i>-factors <i>R</i> are based on <i>F</i>, with <i>F</i> set to zero for
negative <i>F</i>^2^. The threshold expression of <i>F</i>^2^ >
\s(<i>F</i>^2^) is used only for calculating <i>R</i>-factors(gt) <i>etc</i>.
and is not relevant to the choice of reflections for refinement.
<i>R</i>-factors based on <i>F</i>^2^ are statistically about twice as large
as those based on <i>F</i>, and <i>R</i>- factors based on ALL data will be
even larger.
;
_reflns_number_total     3631
_reflns_number_gt     2568
_reflns_threshold_expression     >2\s(I)
_refine_ls_structure_factor_coef     Fsqd
_refine_ls_matrix_type     full
_refine_ls_R_factor_all     0.0888
_refine_ls_R_factor_gt     0.0666
_refine_ls_wR_factor_gt     0.1836
_refine_ls_wR_factor_ref     0.2074
_refine_ls_goodness_of_fit_ref     1.059
_refine_ls_restrained_S_all     1.059
_refine_ls_number_reflns     3631
_refine_ls_number_parameters     236
_refine_ls_number_restraints     0
_refine_ls_number_constraints     67
_refine_ls_hydrogen_treatment     constr
_refine_ls_weighting_scheme     calc
_refine_ls_weighting_details
          'calc w=1/[\s^2^(Fo^2^)+(0.1165P)^2^+0.047P] where P=(Fo^2^+2Fc^2^)/3'
_atom_sites_solution_hydrogens     difmap
_atom_sites_solution_primary     direct
_atom_sites_solution_secondary     difmap
_refine_ls_shift/su_max     0.000
_refine_ls_shift/su_mean     0.000
_refine_diff_density_max     0.524
_refine_diff_density_min     -0.349
_refine_ls_extinction_method     none
_refine_ls_extinction_coef     ?
loop_
    _atom_type_symbol
    _atom_type_description
    _atom_type_scat_dispersion_real
    _atom_type_scat_dispersion_imag
    _atom_type_scat_source
    'C' 'C' 0.0033 0.0016
                         'International Tables Vol C Tables 4.2.6.8 and 6.1.1.4'
    'H' 'H' 0.0000 0.0000
                         'International Tables Vol C Tables 4.2.6.8 and 6.1.1.4'
    'N' 'N' 0.0061 0.0033
                         'International Tables Vol C Tables 4.2.6.8 and 6.1.1.4'
    'O' 'O' 0.0106 0.0060
                         'International Tables Vol C Tables 4.2.6.8 and 6.1.1.4'
    'F' 'F' 0.0171 0.0103
                         'International Tables Vol C Tables 4.2.6.8 and 6.1.1.4'
_computing_data_collection     'CrystalClear (Rigaku, 2007)'
_computing_cell_refinement     'CrystalClear (Rigaku, 2007)'
_computing_data_reduction     'CrystalClear (Rigaku, 2007)'
_computing_structure_solution     'SHELXS97 (Sheldrick, 2008)'
_computing_structure_refinement     'SHELXL97 (Sheldrick, 2008)'
_computing_molecular_graphics
;
SHELXL97 (Sheldrick, 2008) and DIAMOND (Brandenburg, 2005)
;
_computing_publication_material     'SHELXTL (Sheldrick, 2008)'
loop_
    _atom_site_type_symbol
    _atom_site_label
    _atom_site_fract_x
    _atom_site_fract_y
    _atom_site_fract_z
    _atom_site_U_iso_or_equiv
    _atom_site_adp_type
    _atom_site_calc_flag
    _atom_site_refinement_flags
    _atom_site_occupancy
    _atom_site_disorder_assembly
    _atom_site_disorder_group
    N N1 0.14474(19) 0.38921(17) 0.16119(15) 0.0330(4) Uani d . 1 . .
    O O2 -0.1340(2) 0.09746(18) -0.25939(15) 0.0561(5) Uani d . 1 . .
    H H18 -0.0827 0.1674 -0.2814 0.084 Uiso calc R 1 . .
    O O3 0.0676(2) 0.32428(17) -0.25086(13) 0.0472(4) Uani d . 1 . .
    C C8 0.2117(2) 0.4611(2) -0.03990(18) 0.0331(4) Uani d . 1 . .
    F F1 0.51960(16) 0.74426(14) -0.07933(12) 0.0505(4) Uani d . 1 . .
    C C13 0.2335(2) 0.48548(19) 0.10118(18) 0.0318(4) Uani d . 1 . .
    C C11 0.4372(2) 0.6987(2) 0.1245(2) 0.0342(4) Uani d . 1 . .
    C C5 0.0120(2) 0.2477(2) -0.05450(19) 0.0356(5) Uani d . 1 . .
    O O1 -0.1742(2) 0.03235(18) -0.07173(17) 0.0580(5) Uani d . 1 . .
    C C12 0.3415(2) 0.6063(2) 0.18211(19) 0.0344(4) Uani d . 1 . .
    H H12A 0.3488 0.6247 0.2770 0.041 Uiso calc R 1 . .
    C C9 0.3081(3) 0.5551(2) -0.0978(2) 0.0372(5) Uani d . 1 . .
    H H9A 0.2962 0.5415 -0.1925 0.045 Uiso calc R 1 . .
    N N2 0.5528(2) 0.81427(18) 0.20147(16) 0.0380(4) Uani d . 1 . .
    C C7 0.0944(2) 0.3414(2) -0.1242(2) 0.0361(5) Uani d . 1 . .
    C C10 0.4184(3) 0.6654(2) -0.0179(2) 0.0361(5) Uani d . 1 . .
    C C4 0.0408(2) 0.2758(2) 0.0830(2) 0.0359(5) Uani d . 1 . .
    H H4A -0.0163 0.2111 0.1257 0.043 Uiso calc R 1 . .
    C C6 -0.1066(3) 0.1168(2) -0.1269(2) 0.0428(5) Uani d . 1 . .
    N N3 0.7368(3) 1.0685(2) 0.37104(18) 0.0492(5) Uani d . 1 . .
    C C3 0.1612(3) 0.4155(2) 0.30774(19) 0.0373(5) Uani d . 1 . .
    H H3A 0.1132 0.4997 0.3544 0.045 Uiso calc R 1 . .
    C C14 0.5794(3) 0.8301(2) 0.3473(2) 0.0473(6) Uani d . 1 . .
    H H14A 0.5869 0.7346 0.3663 0.057 Uiso calc R 1 . .
    H H14B 0.4859 0.8666 0.3870 0.057 Uiso calc R 1 . .
    C C2 0.3112(3) 0.3878(3) 0.3816(2) 0.0512(6) Uani d . 1 . .
    H H2A 0.3549 0.4545 0.4696 0.061 Uiso calc R 1 . .
    H H2B 0.3943 0.3493 0.3283 0.061 Uiso calc R 1 . .
    C C15 0.7354(3) 0.9344(2) 0.4114(2) 0.0487(6) Uani d . 1 . .
    H H15A 0.7434 0.9535 0.5103 0.058 Uiso calc R 1 . .
    H H15B 0.8306 0.8901 0.3840 0.058 Uiso calc R 1 . .
    C C16 0.5548(3) 0.9558(3) 0.1687(2) 0.0570(7) Uani d . 1 . .
    H H16A 0.4633 1.0008 0.2039 0.068 Uiso calc R 1 . .
    H H16B 0.5390 0.9417 0.0700 0.068 Uiso calc R 1 . .
    C C17 0.7110(3) 1.0550(3) 0.2268(2) 0.0574(7) Uani d . 1 . .
    H H17A 0.8022 1.0156 0.1856 0.069 Uiso calc R 1 . .
    H H17B 0.7058 1.1509 0.2082 0.069 Uiso calc R 1 . .
    C C1 0.1525(3) 0.2910(3) 0.3709(2) 0.0551(7) Uani d . 1 . .
    H H1A 0.1379 0.1929 0.3111 0.066 Uiso calc R 1 . .
    H H1B 0.0986 0.2981 0.4524 0.066 Uiso calc R 1 . .
    N N4 0.7544(3) 1.1903(2) 0.4635(2) 0.0654(7) Uani d . 1 . .
    O O4 0.7463(3) 1.3001(2) 0.4211(2) 0.0895(7) Uani d . 1 . .
loop_
    _atom_site_aniso_label
    _atom_site_aniso_U_11
    _atom_site_aniso_U_22
    _atom_site_aniso_U_33
    _atom_site_aniso_U_12
    _atom_site_aniso_U_13
    _atom_site_aniso_U_23
    N1 0.0369(9) 0.0264(8) 0.0303(8) -0.0042(6) -0.0015(7) 0.0040(6)
    O2 0.0664(11) 0.0464(10) 0.0397(9) -0.0092(8) -0.0087(8) -0.0047(7)
    O3 0.0588(10) 0.0433(9) 0.0306(8) -0.0015(7) -0.0052(7) 0.0012(6)
    C8 0.0372(10) 0.0277(9) 0.0302(10) 0.0036(8) -0.0017(8) 0.0023(7)
    F1 0.0587(8) 0.0475(8) 0.0438(7) -0.0084(6) 0.0111(6) 0.0155(6)
    C13 0.0359(10) 0.0249(9) 0.0310(10) 0.0015(8) 0.0008(8) 0.0029(7)
    C11 0.0373(10) 0.0278(9) 0.0340(10) 0.0004(8) -0.0015(8) 0.0061(8)
    C5 0.0382(10) 0.0268(10) 0.0348(11) 0.0003(8) -0.0037(8) -0.0008(8)
    O1 0.0590(11) 0.0456(10) 0.0569(10) -0.0192(8) -0.0103(8) 0.0103(8)
    C12 0.0416(11) 0.0270(9) 0.0295(10) -0.0019(8) 0.0003(8) 0.0025(7)
    C9 0.0455(11) 0.0354(10) 0.0293(10) 0.0065(9) 0.0029(8) 0.0057(8)
    N2 0.0446(10) 0.0308(9) 0.0329(9) -0.0071(7) -0.0044(7) 0.0074(7)
    C7 0.0390(11) 0.0306(10) 0.0336(10) 0.0058(8) -0.0010(8) -0.0002(8)
    C10 0.0395(10) 0.0312(10) 0.0375(11) 0.0008(8) 0.0039(8) 0.0115(8)
    C4 0.0361(10) 0.0284(10) 0.0380(11) -0.0023(8) -0.0013(8) 0.0043(8)
    C6 0.0426(11) 0.0340(11) 0.0436(12) 0.0024(9) -0.0064(9) 0.0002(9)
    N3 0.0662(13) 0.0354(10) 0.0359(9) -0.0088(9) -0.0016(9) 0.0013(7)
    C3 0.0473(12) 0.0311(10) 0.0294(10) -0.0022(8) 0.0031(8) 0.0045(8)
    C14 0.0608(14) 0.0394(12) 0.0337(11) -0.0112(10) -0.0030(10) 0.0075(9)
    C2 0.0527(14) 0.0551(14) 0.0393(12) -0.0017(11) -0.0041(10) 0.0086(10)
    C15 0.0607(15) 0.0401(12) 0.0364(11) -0.0056(10) -0.0068(10) 0.0051(9)
    C16 0.0679(16) 0.0395(13) 0.0546(14) -0.0137(11) -0.0191(12) 0.0179(11)
    C17 0.0767(18) 0.0424(13) 0.0451(13) -0.0128(12) -0.0004(12) 0.0104(10)
    C1 0.0709(16) 0.0458(13) 0.0420(12) -0.0121(12) -0.0059(11) 0.0150(10)
    N4 0.0859(17) 0.0430(12) 0.0536(13) -0.0081(11) 0.0084(12) -0.0059(10)
    O4 0.132(2) 0.0383(11) 0.0856(16) 0.0046(12) 0.0002(14) 0.0002(10)
_geom_special_details
;
All e.s.d.'s (except the e.s.d. in the dihedral angle between two l.s. planes)
are estimated using the full covariance matrix. The cell e.s.d.'s are taken
into account individually in the estimation of e.s.d.'s in distances, angles
and torsion angles; correlations between e.s.d.'s in cell parameters are only
used when they are defined by crystal symmetry. An approximate (isotropic)
treatment of cell e.s.d.'s is used for estimating e.s.d.'s involving l.s.
planes.
;
loop_
    _geom_bond_atom_site_label_1
    _geom_bond_atom_site_label_2
    _geom_bond_site_symmetry_2
    _geom_bond_distance
    _geom_bond_publ_flag
    N1 C4 . 1.346(2) ?
    N1 C13 . 1.405(2) ?
    N1 C3 . 1.466(2) ?
    O2 C6 . 1.330(3) ?
    O2 H18 . 0.8400 ?
    O3 C7 . 1.273(2) ?
    C8 C9 . 1.410(3) ?
    C8 C13 . 1.411(3) ?
    C8 C7 . 1.458(3) ?
    F1 C10 . 1.365(2) ?
    C13 C12 . 1.414(3) ?
    C11 C12 . 1.394(3) ?
    C11 N2 . 1.404(2) ?
    C11 C10 . 1.420(3) ?
    C5 C4 . 1.373(3) ?
    C5 C7 . 1.431(3) ?
    C5 C6 . 1.493(3) ?
    O1 C6 . 1.210(3) ?
    C12 H12A . 0.9500 ?
    C9 C10 . 1.361(3) ?
    C9 H9A . 0.9500 ?
    N2 C14 . 1.469(3) ?
    N2 C16 . 1.474(3) ?
    C4 H4A . 0.9500 ?
    N3 N4 . 1.315(3) ?
    N3 C15 . 1.442(3) ?
    N3 C17 . 1.456(3) ?
    C3 C1 . 1.485(3) ?
    C3 C2 . 1.485(3) ?
    C3 H3A . 1.0000 ?
    C14 C15 . 1.528(3) ?
    C14 H14A . 0.9900 ?
    C14 H14B . 0.9900 ?
    C2 C1 . 1.501(3) ?
    C2 H2A . 0.9900 ?
    C2 H2B . 0.9900 ?
    C15 H15A . 0.9900 ?
    C15 H15B . 0.9900 ?
    C16 C17 . 1.496(3) ?
    C16 H16A . 0.9900 ?
    C16 H16B . 0.9900 ?
    C17 H17A . 0.9900 ?
    C17 H17B . 0.9900 ?
    C1 H1A . 0.9900 ?
    C1 H1B . 0.9900 ?
    N4 O4 . 1.238(3) ?
loop_
    _geom_angle_atom_site_label_1
    _geom_angle_atom_site_label_2
    _geom_angle_atom_site_label_3
    _geom_angle_site_symmetry_1
    _geom_angle_site_symmetry_3
    _geom_angle
    _geom_angle_publ_flag
    C4 N1 C13 . . 119.38(16) ?
    C4 N1 C3 . . 120.52(15) ?
    C13 N1 C3 . . 120.07(15) ?
    C6 O2 H18 . . 109.5 ?
    C9 C8 C13 . . 118.03(17) ?
    C9 C8 C7 . . 120.60(17) ?
    C13 C8 C7 . . 121.36(18) ?
    N1 C13 C8 . . 119.20(16) ?
    N1 C13 C12 . . 120.02(17) ?
    C8 C13 C12 . . 120.77(17) ?
    C12 C11 N2 . . 122.48(18) ?
    C12 C11 C10 . . 116.46(17) ?
    N2 C11 C10 . . 120.98(17) ?
    C4 C5 C7 . . 120.37(17) ?
    C4 C5 C6 . . 117.68(18) ?
    C7 C5 C6 . . 121.95(18) ?
    C11 C12 C13 . . 120.90(18) ?
    C11 C12 H12A . . 119.6 ?
    C13 C12 H12A . . 119.6 ?
    C10 C9 C8 . . 119.97(18) ?
    C10 C9 H9A . . 120.0 ?
    C8 C9 H9A . . 120.0 ?
    C11 N2 C14 . . 117.59(15) ?
    C11 N2 C16 . . 117.81(17) ?
    C14 N2 C16 . . 111.17(17) ?
    O3 C7 C5 . . 123.16(18) ?
    O3 C7 C8 . . 121.43(18) ?
    C5 C7 C8 . . 115.41(17) ?
    C9 C10 F1 . . 117.51(17) ?
    C9 C10 C11 . . 123.63(18) ?
    F1 C10 C11 . . 118.81(17) ?
    N1 C4 C5 . . 124.20(18) ?
    N1 C4 H4A . . 117.9 ?
    C5 C4 H4A . . 117.9 ?
    O1 C6 O2 . . 121.06(19) ?
    O1 C6 C5 . . 123.8(2) ?
    O2 C6 C5 . . 115.15(19) ?
    N4 N3 C15 . . 119.31(19) ?
    N4 N3 C17 . . 125.3(2) ?
    C15 N3 C17 . . 115.35(18) ?
    N1 C3 C1 . . 119.44(18) ?
    N1 C3 C2 . . 119.07(18) ?
    C1 C3 C2 . . 60.70(16) ?
    N1 C3 H3A . . 115.5 ?
    C1 C3 H3A . . 115.5 ?
    C2 C3 H3A . . 115.5 ?
    N2 C14 C15 . . 110.91(17) ?
    N2 C14 H14A . . 109.5 ?
    C15 C14 H14A . . 109.5 ?
    N2 C14 H14B . . 109.5 ?
    C15 C14 H14B . . 109.5 ?
    H14A C14 H14B . . 108.0 ?
    C3 C2 C1 . . 59.64(15) ?
    C3 C2 H2A . . 117.8 ?
    C1 C2 H2A . . 117.8 ?
    C3 C2 H2B . . 117.8 ?
    C1 C2 H2B . . 117.8 ?
    H2A C2 H2B . . 114.9 ?
    N3 C15 C14 . . 110.6(2) ?
    N3 C15 H15A . . 109.5 ?
    C14 C15 H15A . . 109.5 ?
    N3 C15 H15B . . 109.5 ?
    C14 C15 H15B . . 109.5 ?
    H15A C15 H15B . . 108.1 ?
    N2 C16 C17 . . 111.9(2) ?
    N2 C16 H16A . . 109.2 ?
    C17 C16 H16A . . 109.2 ?
    N2 C16 H16B . . 109.2 ?
    C17 C16 H16B . . 109.2 ?
    H16A C16 H16B . . 107.9 ?
    N3 C17 C16 . . 108.62(19) ?
    N3 C17 H17A . . 110.0 ?
    C16 C17 H17A . . 110.0 ?
    N3 C17 H17B . . 110.0 ?
    C16 C17 H17B . . 110.0 ?
    H17A C17 H17B . . 108.3 ?
    C3 C1 C2 . . 59.66(15) ?
    C3 C1 H1A . . 117.8 ?
    C2 C1 H1A . . 117.8 ?
    C3 C1 H1B . . 117.8 ?
    C2 C1 H1B . . 117.8 ?
    H1A C1 H1B . . 114.9 ?
    O4 N4 N3 . . 115.6(2) ?
loop_
    _geom_hbond_atom_site_label_D
    _geom_hbond_atom_site_label_H
    _geom_hbond_atom_site_label_A
    _geom_hbond_site_symmetry_A
    _geom_hbond_distance_DH
    _geom_hbond_distance_HA
    _geom_hbond_distance_DA
    _geom_hbond_angle_DHA
    O2 H18 O3 . 0.84 1.78 2.562(2) 153.4
    C4 H4A O1 . 0.95 2.48 2.812(3) 100.7
    C15 H15A O2 1_666 0.99 2.50 3.405(3) 151.3
    C15 H15B O3 2_665 0.99 2.51 3.385(3) 147.1
    C16 H16A O1 2_565 0.99 2.60 3.264(3) 124.8
    C16 H16B F1 . 0.99 2.14 2.852(3) 127.7
    C17 H17B O4 . 0.99 2.30 2.692(3) 102.1
