# Supplementary material for: 1-Cyclo­propyl-6-fluoro-7-(4-nitro­so­piperazin-1-yl)-4-oxo-1,4-dihydro­quinoline-3-carboxylic acid
Source: Acta Crystallogr Sect E Struct Rep Online. 2009 Jul 31;65(Pt 8):o2053. doi: 10.1107/S1600536809029729 (PMC2977261; doi:10.1107/S1600536809029729)
Supplement: Supplementary file 2 [file e-65-o2053-Isup2.hkl]

# 
# h,k,l, Fc-squared, Fo-squared, sigma(Fo-squared) and status flag 
# 
data_I
_shelx_title ' 2 in P-1' 
_shelx_refln_list_code          4 
_shelx_F_calc_maximum      106.74 
_exptl_crystal_F_000       376.00 
_reflns_d_resolution_high  0.7710 
 
loop_ 
 _symmetry_equiv_pos_as_xyz 
 'x, y, z' 
 '-x, -y, -z' 
 
_cell_length_a     8.3785 
_cell_length_b     9.6255 
_cell_length_c    10.3284 
_cell_angle_alpha 102.986 
_cell_angle_beta   96.089 
_cell_angle_gamma  97.392 
 
_shelx_F_squared_multiplier     1.000 
 
loop_ 
 _refln_index_h 
 _refln_index_k 
 _refln_index_l 
 _refln_F_squared_calc 
 _refln_F_squared_meas 
 _refln_F_squared_sigma 
 _refln_observed_status 
   1   0   0       12.32        7.51      0.57 o 
   2   0   0      580.98      469.68      4.97 o 
   3   0   0     1032.00      914.55     14.11 o 
   4   0   0       88.58       80.36      3.12 o 
   5   0   0       93.22       78.69      4.92 o 
   6   0   0       18.17       14.49      1.80 o 
   7   0   0      129.69      133.21      6.84 o 
   8   0   0       10.96        7.81      1.41 o 
   9   0   0       13.78        9.80      1.81 o 
  10   0   0        5.70        5.43      2.34 o 
 -10   1   0        3.13        5.31      2.74 o 
  -9   1   0        0.05       -0.44      0.94 o 
  -8   1   0       17.64       21.50      2.75 o 
  -7   1   0      274.39      291.25     31.26 o 
  -6   1   0       19.40       18.08      3.30 o 
  -5   1   0       15.81       14.01      1.36 o 
  -4   1   0       50.83       45.14      1.37 o 
  -3   1   0      516.42      429.26     10.55 o 
  -2   1   0     1145.78     1175.85     22.14 o 
  -1   1   0      239.83      238.71      3.85 o 
   1   1   0       47.76       71.87      2.07 o 
   2   1   0      350.63      338.22     16.04 o 
   3   1   0     3075.80     3045.41     43.16 o 
   4   1   0      127.12       98.42      3.25 o 
   5   1   0       64.38       55.59      3.01 o 
   6   1   0       34.70       40.85      3.09 o 
   7   1   0        5.33        7.21      1.47 o 
   8   1   0        3.28        3.35      0.92 o 
   9   1   0       26.53       22.55      2.85 o 
  10   1   0        1.70        4.34      1.75 o 
 -10   2   0        5.86        4.48      2.08 o 
  -9   2   0        4.04        9.30      1.95 o 
  -8   2   0        0.17        1.50      0.70 o 
  -7   2   0        5.56        8.94      1.74 o 
  -6   2   0       38.57       38.47      3.70 o 
  -5   2   0      127.39      108.50      4.36 o 
  -4   2   0      482.72      447.07      8.19 o 
  -3   2   0       35.10       40.13      2.04 o 
  -1   2   0     1636.45     1582.35     20.40 o 
   0   2   0      183.54      203.51      7.35 o 
   1   2   0     1987.90     1906.64     29.68 o 
   2   2   0       74.79       72.24      2.26 o 
   3   2   0       17.94       15.71      1.13 o 
   4   2   0       38.67       35.00      1.75 o 
   5   2   0      170.42      160.55      6.45 o 
   6   2   0        2.20        2.32      2.18 o 
   7   2   0       11.98       15.06      1.93 o 
   8   2   0        2.44        4.12      1.00 o 
   9   2   0        2.96        0.84      1.36 o 
  10   2   0        1.89        0.50      1.44 o 
 -10   3   0        1.83        2.53      1.32 o 
  -9   3   0       31.37       27.28      6.91 o 
  -8   3   0       13.88       20.65      5.57 o 
  -7   3   0        3.62        1.87      1.21 o 
  -6   3   0        8.99        9.55      1.78 o 
  -5   3   0       12.23       18.67      3.37 o 
  -4   3   0      612.72      608.82     24.05 o 
  -3   3   0      263.80      253.63     10.46 o 
  -2   3   0       29.11       36.66      2.24 o 
  -1   3   0       10.34       20.16      1.53 o 
   0   3   0     1323.23     1363.86     15.80 o 
   1   3   0      359.93      433.33     12.03 o 
   2   3   0      116.97      116.14      4.27 o 
   3   3   0      270.18      333.04      4.85 o 
   4   3   0       15.39       13.34      0.77 o 
   5   3   0       35.31       31.60      2.85 o 
   6   3   0        0.11        0.70      0.78 o 
   7   3   0       54.51       44.97      3.68 o 
   8   3   0       18.25       11.05      1.77 o 
   9   3   0        5.03        5.89      2.78 o 
  -9   4   0        0.10       -0.07      1.25 o 
  -8   4   0        4.13        5.38      1.21 o 
  -7   4   0        9.19        7.63      1.21 o 
  -6   4   0       43.66       46.37      5.92 o 
  -5   4   0      167.02      132.56      6.39 o 
  -4   4   0     3721.62     3853.52     54.10 o 
  -3   4   0        0.15        0.41      0.92 o 
  -2   4   0      210.75      222.14      4.01 o 
  -1   4   0      831.13      867.72     15.50 o 
   0   4   0        7.43        5.92      0.86 o 
   1   4   0      152.90      194.22     11.82 o 
   2   4   0       10.35        6.72      0.83 o 
   3   4   0       61.38       44.89      3.05 o 
   4   4   0        9.55        8.60      1.53 o 
   5   4   0       83.41       99.07      5.45 o 
   6   4   0        3.66        2.56      1.37 o 
   7   4   0       14.17       16.11      3.32 o 
   8   4   0       12.78       13.25      2.10 o 
   9   4   0        4.64        6.33      2.14 o 
 -10   5   0        1.61        6.10      2.00 o 
  -9   5   0        8.08        9.97      2.26 o 
  -8   5   0        7.53       11.77      2.13 o 
  -7   5   0       10.42       12.10      1.89 o 
  -6   5   0      340.05      336.28     15.79 o 
  -5   5   0       98.34       86.50      4.42 o 
  -4   5   0      313.94      288.09      7.94 o 
  -3   5   0       19.16       10.98      1.37 o 
  -2   5   0       37.36       32.65      2.37 o 
  -1   5   0      396.01      411.73     12.26 o 
   0   5   0      217.38      260.68     10.62 o 
   1   5   0       92.48       99.08      3.06 o 
   2   5   0        3.99        4.37      2.57 o 
   3   5   0        0.07        1.24      1.03 o 
   4   5   0       22.07       23.20      1.93 o 
   5   5   0       11.73       12.61      1.62 o 
   6   5   0       42.27       47.09      3.35 o 
   7   5   0        1.64        1.04      0.93 o 
   8   5   0        0.71        0.22      0.92 o 
   9   5   0       18.36       21.91      3.18 o 
 -10   6   0        1.24        1.65      1.02 o 
  -9   6   0        0.63        0.88      1.31 o 
  -8   6   0        8.68        9.33      2.62 o 
  -7   6   0       27.76       23.92      2.67 o 
  -6   6   0      842.95      957.00     72.45 o 
  -5   6   0       41.26       33.41      3.73 o 
  -4   6   0       17.42       12.66      1.62 o 
  -3   6   0       59.08       53.98      3.38 o 
  -2   6   0        5.40        7.65      1.14 o 
  -1   6   0       23.23       23.58      2.09 o 
   0   6   0       37.26       49.11      3.71 o 
   1   6   0       10.17       10.97      1.26 o 
   2   6   0      125.28      121.53      5.91 o 
   3   6   0      178.62      202.30     13.70 o 
   4   6   0        4.33        1.59      0.89 o 
   5   6   0       37.60       39.29      2.79 o 
   6   6   0        2.00        2.13      1.26 o 
   7   6   0        2.38        3.77      1.20 o 
   8   6   0       22.24       22.03      3.93 o 
  -9   7   0        4.02        2.28      1.06 o 
  -8   7   0      120.13      133.38     12.22 o 
  -7   7   0       16.66       13.92      1.86 o 
  -6   7   0       76.76       91.80     14.32 o 
  -5   7   0       10.63        8.97      1.46 o 
  -4   7   0        2.49        2.74      1.13 o 
  -3   7   0       49.03       45.44      3.98 o 
  -2   7   0       80.28       82.33      4.53 o 
  -1   7   0        4.29        2.45      2.17 o 
   0   7   0        2.31        1.86      1.02 o 
   1   7   0       20.96       16.86      1.86 o 
   3   7   0      170.87      181.00     16.09 o 
   4   7   0       33.69       37.48      3.86 o 
   5   7   0        0.01        2.03      1.26 o 
   6   7   0       28.81       31.84      6.68 o 
   7   7   0       22.90       27.89      7.39 o 
  -9   8   0        5.67        7.01      3.16 o 
  -8   8   0      120.51      119.01     13.57 o 
  -7   8   0        0.74        1.53      1.19 o 
  -6   8   0        8.19        9.57      1.61 o 
  -5   8   0        9.51        6.84      1.68 o 
  -4   8   0       42.64       40.12      4.46 o 
  -3   8   0       53.90       53.03      3.76 o 
  -2   8   0       69.01       65.98      3.41 o 
  -1   8   0       45.62       48.45      3.51 o 
   0   8   0      129.14      127.22      5.05 o 
   1   8   0       56.12       56.30      7.16 o 
   2   8   0       60.46       65.99      6.91 o 
   3   8   0       77.06       87.42      5.67 o 
   4   8   0        0.96        1.21      1.43 o 
   5   8   0        0.40        2.81      1.36 o 
   6   8   0      200.77      241.81     24.93 o 
  -8   9   0        9.75        8.33      3.00 o 
  -7   9   0       10.18       11.88      2.72 o 
  -6   9   0        1.40        1.80      1.35 o 
  -5   9   0       19.44       24.17      3.22 o 
  -4   9   0       26.24       31.25      3.06 o 
  -3   9   0       19.73       17.28      2.84 o 
  -2   9   0        2.46        1.68      0.90 o 
  -1   9   0      128.28      141.98     11.93 o 
   0   9   0       95.80       91.94     14.17 o 
   1   9   0        2.00        3.22      0.77 o 
   2   9   0       70.46       77.68      7.06 o 
   3   9   0       10.73       11.68      2.37 o 
   4   9   0       34.18       35.62      4.06 o 
   5   9   0       57.68       82.34     21.84 o 
  -7  10   0        0.23        0.78      1.16 o 
  -6  10   0        0.09        0.96      1.06 o 
  -5  10   0        5.26        2.11      1.66 o 
  -4  10   0        0.00        1.37      1.89 o 
  -3  10   0       28.56       28.39      4.73 o 
  -2  10   0       10.80       13.65      3.10 o 
  -1  10   0        9.47       10.21      1.85 o 
   0  10   0        2.83        1.28      1.46 o 
   1  10   0       38.78       43.37      4.71 o 
   2  10   0       17.55       17.98      3.01 o 
   3  10   0        0.87        2.22      1.70 o 
   4  10   0      114.33      142.22      7.91 o 
  -6  11   0        0.88        1.39      1.21 o 
  -5  11   0        0.53        1.20      2.27 o 
  -4  11   0        0.01        0.07      1.07 o 
  -3  11   0       16.47       14.49      2.51 o 
  -2  11   0        0.04        0.88      1.03 o 
  -1  11   0        0.79        0.42      1.42 o 
   0  11   0        0.24        1.80      1.62 o 
   1  11   0        0.02        0.16      1.51 o 
   2  11   0        4.35        7.90      2.90 o 
   3  11   0       16.51       28.44      4.21 o 
  -3  12   0       12.20       11.23      2.94 o 
  -2  12   0        0.02       -1.28      1.64 o 
  -1  12   0        2.12        0.52      1.51 o 
   0 -12   1        6.79        8.45      2.61 o 
   1 -12   1        3.60        9.43      2.95 o 
   2 -12   1        9.43        6.13      2.51 o 
   3 -12   1      107.33      113.74      7.48 o 
   4 -12   1       14.40       19.22      3.48 o 
  -3 -11   1       19.56       21.79      6.39 o 
  -2 -11   1       12.58       15.47      3.56 o 
  -1 -11   1        4.23        6.89      2.99 o 
   0 -11   1        0.31        1.60      1.63 o 
   1 -11   1       85.11       94.09      5.95 o 
   2 -11   1       13.55       13.87      2.95 o 
   3 -11   1       18.69       18.62      3.19 o 
   4 -11   1        7.34        6.02      2.61 o 
   5 -11   1        0.02        0.95      1.43 o 
   6 -11   1        0.61        0.88      1.64 o 
  -5 -10   1        2.39        2.53      1.51 o 
  -4 -10   1       29.82       25.92      3.68 o 
  -3 -10   1        6.36        7.71      2.49 o 
  -2 -10   1       28.78       27.18      3.59 o 
  -1 -10   1       60.27       67.03      4.82 o 
   0 -10   1      131.55      135.48      6.58 o 
   1 -10   1      448.92      499.20     12.54 o 
   2 -10   1       13.98       11.30      2.78 o 
   3 -10   1        5.68        8.08      2.63 o 
   4 -10   1        2.60        5.00      1.83 o 
   5 -10   1        3.95        4.19      1.88 o 
   6 -10   1        1.30        0.93      1.63 o 
   7 -10   1        0.42        1.07      1.70 o 
  -6  -9   1       81.83       91.22      4.66 o 
  -5  -9   1        0.34        2.92      1.38 o 
  -4  -9   1        4.30        4.41      1.70 o 
  -3  -9   1        9.33       10.59      2.50 o 
  -2  -9   1       10.18        8.08      2.15 o 
  -1  -9   1       61.65       64.86      4.63 o 
   0  -9   1       34.21       39.06      3.80 o 
   1  -9   1       15.32       13.32      1.64 o 
   2  -9   1       17.02       15.47      1.75 o 
   3  -9   1       48.20       56.70      3.42 o 
   4  -9   1        2.77        3.52      3.16 o 
   5  -9   1       12.65       12.66      1.95 o 
   6  -9   1        3.03        3.29      1.72 o 
   7  -9   1       21.33       18.58      3.36 o 
   8  -9   1       12.26       16.60      4.15 o 
  -7  -8   1        0.33        0.68      1.12 o 
  -6  -8   1        1.85        4.96      1.79 o 
  -5  -8   1        7.64        4.42      1.48 o 
  -4  -8   1        3.71        3.94      1.28 o 
  -3  -8   1       84.37       81.33      5.50 o 
  -2  -8   1        5.48        9.23      2.19 o 
  -1  -8   1     1518.44     1644.12     41.91 o 
   0  -8   1      352.82      360.79     12.13 o 
   1  -8   1        3.83        2.74      1.32 o 
   2  -8   1       39.44       40.12      2.68 o 
   3  -8   1       10.43        8.86      1.34 o 
   4  -8   1        3.08        3.27      1.19 o 
   5  -8   1       37.54       41.17      3.38 o 
   6  -8   1       10.57        9.21      1.73 o 
   7  -8   1        0.57        2.51      0.93 o 
   8  -8   1      112.39      110.67     16.61 o 
   9  -8   1        1.56        4.71      2.90 o 
  -7  -7   1       11.41       11.94      2.23 o 
  -6  -7   1        5.64        7.06      1.53 o 
  -5  -7   1        9.82       10.11      1.90 o 
  -4  -7   1        0.13        1.15      0.99 o 
  -3  -7   1      647.68      754.84     21.72 o 
  -2  -7   1      150.67      161.06     11.04 o 
  -1  -7   1       39.00       45.40      3.29 o 
   0  -7   1       58.81       65.79      5.51 o 
   1  -7   1        2.34        2.31      0.89 o 
   2  -7   1      182.23      180.31      6.88 o 
   3  -7   1        0.10        1.82      0.85 o 
   4  -7   1       62.27       63.56      4.03 o 
   5  -7   1       39.96       33.75      2.53 o 
   6  -7   1       50.05       48.12      3.05 o 
   7  -7   1       27.15       25.26      6.46 o 
   8  -7   1       15.21       12.70      2.49 o 
   9  -7   1        0.17       -0.46      1.61 o 
  -8  -6   1        0.30        2.14      1.33 o 
  -7  -6   1        9.31        8.69      1.66 o 
  -6  -6   1        3.15        3.14      1.38 o 
  -5  -6   1        3.13        3.83      1.41 o 
  -4  -6   1       22.57       30.04      4.55 o 
  -3  -6   1      904.00     1013.22     32.03 o 
  -2  -6   1      426.49      426.99     14.86 o 
  -1  -6   1       19.24       16.39      1.79 o 
   0  -6   1       13.15       13.51      1.19 o 
   1  -6   1      150.46      144.92      4.71 o 
   2  -6   1       18.05       18.11      1.95 o 
   3  -6   1      498.46      495.70     13.18 o 
   4  -6   1      102.88      102.55      5.37 o 
   5  -6   1       36.07       34.44      2.72 o 
   6  -6   1      365.54      407.74     24.86 o 
   7  -6   1        8.37       13.89      3.11 o 
   8  -6   1        0.41        3.99      1.99 o 
   9  -6   1        0.52        0.97      1.19 o 
  10  -6   1        0.01        1.43      0.90 o 
  -9  -5   1       18.13       23.04      3.37 o 
  -8  -5   1        6.43        7.45      2.51 o 
  -7  -5   1        2.81        2.15      1.12 o 
  -6  -5   1       13.34       12.48      1.64 o 
  -5  -5   1      710.05      798.41     31.82 o 
  -4  -5   1      186.88      202.89     17.90 o 
  -3  -5   1      317.51      368.12     13.12 o 
  -2  -5   1       28.06       29.18      3.62 o 
  -1  -5   1      180.03      161.84      4.64 o 
   0  -5   1      380.29      421.04      5.89 o 
   1  -5   1       16.58       24.88      1.87 o 
   2  -5   1      217.21      187.60      4.53 o 
   3  -5   1      333.03      318.91      7.81 o 
   4  -5   1      382.96      400.93     10.31 o 
   5  -5   1       39.90       38.83      2.38 o 
   6  -5   1       11.22        9.29      2.36 o 
   7  -5   1        1.05        1.02      1.03 o 
   8  -5   1        2.48        6.68      2.55 o 
   9  -5   1        1.37        2.31      1.06 o 
  10  -5   1       16.29       21.04      8.54 o 
  -9  -4   1        1.44        2.87      1.15 o 
  -8  -4   1        0.62        0.35      0.74 o 
  -7  -4   1       10.43        7.62      1.17 o 
  -6  -4   1      131.46      131.61      4.95 o 
  -5  -4   1      435.56      472.11     11.98 o 
  -4  -4   1       65.43       63.26      2.89 o 
  -3  -4   1        7.21        5.54      0.93 o 
  -2  -4   1       61.32       81.35      3.06 o 
  -1  -4   1      984.98     1046.49     13.60 o 
   0  -4   1      152.69      174.15      5.30 o 
   1  -4   1      425.00      501.95      7.85 o 
   2  -4   1       10.11        4.76      1.11 o 
   3  -4   1       80.61       72.59      2.57 o 
   4  -4   1     2550.97     2730.36     50.91 o 
   5  -4   1       16.64       12.19      2.30 o 
   6  -4   1        1.19        2.85      0.94 o 
   7  -4   1        2.17        2.42      1.62 o 
   8  -4   1        1.99        0.80      1.03 o 
   9  -4   1        2.52        1.64      1.98 o 
  10  -4   1        0.01       -0.47      1.57 o 
 -10  -3   1        0.08        0.75      1.33 o 
  -9  -3   1        1.53        4.73      1.38 o 
  -8  -3   1        2.96        2.12      1.38 o 
  -7  -3   1      504.70      527.81     14.41 o 
  -6  -3   1       36.77       41.68      3.42 o 
  -5  -3   1       15.16       22.72      1.72 o 
  -4  -3   1      105.16      113.21      6.67 o 
  -3  -3   1        9.44       12.60      1.10 o 
  -2  -3   1      276.05      253.28      6.03 o 
  -1  -3   1       77.38       75.42      3.58 o 
   0  -3   1       32.04       32.17      1.42 o 
   1  -3   1     1074.57     1135.22     19.61 o 
   2  -3   1     1694.77     1723.98     20.20 o 
   3  -3   1       17.96       11.98      2.02 o 
   4  -3   1        6.39        7.48      1.19 o 
   5  -3   1       89.59       80.68      3.19 o 
   6  -3   1        5.35        4.22      2.13 o 
   7  -3   1       11.25       10.45      2.47 o 
   8  -3   1       94.63       91.45     20.72 o 
   9  -3   1       19.59       20.88      6.08 o 
  10  -3   1        4.24        3.20      1.50 o 
 -10  -2   1        0.45        2.63      1.88 o 
  -9  -2   1        4.71        4.53      1.41 o 
  -8  -2   1       29.61       27.63      2.86 o 
  -7  -2   1      376.10      353.90     21.56 o 
  -6  -2   1        0.08        1.43      0.76 o 
  -5  -2   1        1.26        0.35      0.69 o 
  -4  -2   1        4.28        2.78      0.78 o 
  -3  -2   1      682.58      655.92     13.17 o 
  -2  -2   1       14.13        9.62      0.42 o 
  -1  -2   1       99.16      108.04      3.04 o 
   0  -2   1      991.21     1054.57     16.88 o 
   1  -2   1       21.78       15.31      1.31 o 
   2  -2   1    11036.41    11153.62    117.15 o 
   3  -2   1       53.61       43.46      2.33 o 
   4  -2   1       52.49       47.86     10.69 o 
   5  -2   1       75.42       75.16      7.65 o 
   6  -2   1      202.75      193.92     12.69 o 
   7  -2   1       59.77       65.02     12.35 o 
   8  -2   1        0.32        0.10      0.73 o 
   9  -2   1        0.00        2.39      0.92 o 
  10  -2   1        3.76        3.33      1.80 o 
 -10  -1   1        0.53        3.15      2.28 o 
  -9  -1   1      241.44      293.90     11.59 o 
  -8  -1   1        2.28        2.64      1.14 o 
  -7  -1   1        2.59        1.07      0.69 o 
  -6  -1   1      410.68      375.62      9.80 o 
  -5  -1   1      462.53      442.56      8.05 o 
  -4  -1   1        1.30        2.59      0.75 o 
  -3  -1   1      242.32      202.73      3.27 o 
  -2  -1   1        1.41        3.26      0.47 o 
  -1  -1   1      650.58      591.05     17.00 o 
   0  -1   1     2294.06     2337.70     27.83 o 
   1  -1   1     2338.24     2002.42     30.99 o 
   2  -1   1      887.32      835.90     14.78 o 
   3  -1   1     1346.15     1018.80     16.56 o 
   4  -1   1       13.17       10.80      2.02 o 
   5  -1   1      302.34      253.51      6.61 o 
   6  -1   1      366.04      343.78      9.27 o 
   7  -1   1       47.98       49.41      3.43 o 
   8  -1   1        2.38        1.63      0.86 o 
   9  -1   1        1.24        1.89      1.33 o 
  10  -1   1        0.12        1.72      2.24 o 
 -10   0   1       13.54       22.67      4.74 o 
  -9   0   1      110.90      123.68      5.95 o 
  -8   0   1        6.90        9.03      2.87 o 
  -7   0   1        4.54        5.71      0.98 o 
  -6   0   1       27.80       21.77      2.00 o 
  -5   0   1      757.11      670.01     13.74 o 
  -4   0   1      239.97      199.96      3.38 o 
  -3   0   1       14.24       30.63      1.82 o 
  -2   0   1    10083.88     8711.88    137.07 o 
  -1   0   1       62.70       87.36      2.51 o 
   1   0   1       10.44       14.02      3.07 o 
   2   0   1      175.01      135.63      4.17 o 
   3   0   1      841.63      710.74      9.29 o 
   4   0   1      110.99      110.24      2.61 o 
   5   0   1     1516.24     1394.79     33.20 o 
   6   0   1       64.31       56.27      2.59 o 
   7   0   1       31.94       31.49      7.47 o 
   8   0   1       22.34       23.99      4.96 o 
   9   0   1        0.03        1.92      1.56 o 
  10   0   1        0.24        3.39      1.88 o 
 -10   1   1        1.69        2.28      2.17 o 
  -9   1   1       28.82       33.96      5.83 o 
  -8   1   1      100.73      118.09      9.91 o 
  -7   1   1        1.06        0.82      0.65 o 
  -6   1   1       30.77       30.90      3.65 o 
  -5   1   1       97.18       85.18      2.54 o 
  -4   1   1      157.42      109.16      2.67 o 
  -3   1   1       71.14       58.50      1.98 o 
  -2   1   1    11393.63     9178.89    135.93 o 
  -1   1   1      694.12      533.09      7.90 o 
   0   1   1      154.60      141.51      3.93 o 
   1   1   1      916.63     1063.34     14.86 o 
   2   1   1       75.07       51.52      1.70 o 
   3   1   1       33.38       22.00      1.32 o 
   4   1   1     1401.84     1447.01     59.61 o 
   5   1   1       52.32       63.55      4.10 o 
   6   1   1       72.00       71.67      3.24 o 
   7   1   1        2.04        2.02      0.94 o 
   8   1   1        0.74        2.10      0.87 o 
   9   1   1        0.92        1.64      1.52 o 
  10   1   1        3.98       -0.07      1.57 o 
 -10   2   1        0.83       -0.20      1.33 o 
  -9   2   1        0.20        1.22      1.11 o 
  -8   2   1        0.00        0.90      0.47 o 
  -7   2   1       78.96       74.84      5.24 o 
  -6   2   1       26.94       29.96      2.22 o 
  -5   2   1       26.83       22.85      1.77 o 
  -4   2   1      469.12      393.69      5.64 o 
  -3   2   1     1179.01     1072.94     27.53 o 
  -2   2   1     4871.00     4844.91     52.23 o 
  -1   2   1      149.73      230.34      4.09 o 
   0   2   1     2019.22     2004.26     21.94 o 
   1   2   1        5.23        4.59      0.52 o 
   2   2   1     1219.25     1476.64     16.83 o 
   3   2   1     2444.33     2773.87     31.99 o 
   4   2   1      231.56      236.26      4.82 o 
   5   2   1       90.70       81.23      3.21 o 
   6   2   1       11.60       11.90      1.49 o 
   7   2   1       39.12       25.43      3.01 o 
   8   2   1        0.93        1.01      0.60 o 
   9   2   1        4.06        3.35      2.20 o 
  10   2   1        4.85        5.36      2.36 o 
 -10   3   1        1.21        2.61      1.05 o 
  -9   3   1        0.14        0.99      0.76 o 
  -8   3   1        3.58        2.68      0.89 o 
  -7   3   1        0.60        1.35      0.71 o 
  -6   3   1        5.99        6.39      1.57 o 
  -5   3   1       44.88       44.92      4.40 o 
  -4   3   1     1943.97     1883.98     17.60 o 
  -3   3   1      155.54      128.70      3.01 o 
  -2   3   1      337.04      278.22      4.71 o 
  -1   3   1      576.79      512.29     23.73 o 
   0   3   1      261.27      241.56      9.28 o 
   1   3   1      224.16      218.58      3.66 o 
   2   3   1     2104.90     2416.80     23.19 o 
   3   3   1      492.67      515.37      5.55 o 
   4   3   1      126.44      144.86      3.15 o 
   5   3   1      132.24      126.91      3.21 o 
   6   3   1        1.02        2.30      0.90 o 
   7   3   1       11.85       10.31      1.78 o 
   8   3   1        4.64        4.24      2.02 o 
   9   3   1        0.35        1.71      1.50 o 
 -10   4   1        4.19        3.19      1.63 o 
  -9   4   1        1.48        2.31      1.99 o 
  -8   4   1        7.37        9.23      1.53 o 
  -7   4   1        0.01        0.66      1.02 o 
  -6   4   1       78.92       70.31      8.96 o 
  -5   4   1      143.79      142.15      6.37 o 
  -4   4   1      561.21      568.99     12.70 o 
  -3   4   1       68.54       53.60      2.25 o 
  -2   4   1        1.17        0.90      0.58 o 
  -1   4   1       26.87       17.18      2.61 o 
   0   4   1     1083.05     1231.43     11.33 o 
   1   4   1     1102.11     1318.14     11.72 o 
   2   4   1      361.99      389.09     12.88 o 
   3   4   1      112.79      108.99      4.07 o 
   4   4   1       12.32       12.93      1.44 o 
   5   4   1       85.40       90.31      6.54 o 
   6   4   1        8.58        7.00      1.35 o 
   7   4   1        5.14        7.09      1.52 o 
   8   4   1        0.57       -0.51      1.22 o 
   9   4   1        0.16        1.83      1.46 o 
 -10   5   1        0.14        3.96      2.15 o 
  -9   5   1        0.49        1.51      1.01 o 
  -8   5   1       12.45       11.16      1.98 o 
  -7   5   1       40.26       34.94      5.67 o 
  -6   5   1      253.96      280.15     15.36 o 
  -5   5   1       81.06       76.46      3.76 o 
  -4   5   1        0.54        1.19      0.82 o 
  -3   5   1       42.82       37.71      2.41 o 
  -2   5   1      261.52      308.65      9.03 o 
  -1   5   1       67.32       97.28      3.61 o 
   0   5   1      513.52      575.15     13.50 o 
   1   5   1        3.56        4.99      1.03 o 
   2   5   1        3.90        4.64      0.64 o 
   3   5   1        6.15        8.64      1.59 o 
   4   5   1       94.21      100.49      7.89 o 
   5   5   1        7.02        8.11      1.43 o 
   6   5   1        9.14        8.69      1.59 o 
   7   5   1        0.81        0.92      1.06 o 
   8   5   1        4.56        2.07      1.63 o 
 -10   6   1        0.41        1.17      1.28 o 
  -9   6   1        0.06        1.22      1.13 o 
  -8   6   1        1.55        3.86      1.41 o 
  -7   6   1       29.02       31.26      5.31 o 
  -6   6   1      120.60      107.43      9.43 o 
  -5   6   1       18.02       20.11      2.32 o 
  -4   6   1        0.09        0.85      0.89 o 
  -3   6   1       53.58       57.03      3.23 o 
  -2   6   1      353.58      407.90     10.63 o 
  -1   6   1      456.92      502.83     12.58 o 
   0   6   1        0.09       -0.08      0.62 o 
   1   6   1       21.25       16.64      1.60 o 
   2   6   1        3.42        2.54      1.55 o 
   3   6   1       36.13       39.38      4.14 o 
   4   6   1        4.69        5.26      2.12 o 
   5   6   1        6.56        5.43      2.02 o 
   6   6   1        0.13        0.98      1.03 o 
   7   6   1       13.58       12.45      1.95 o 
   8   6   1       17.80       15.68      3.49 o 
  -9   7   1        6.59        2.11      1.17 o 
  -8   7   1       84.22       76.41     13.83 o 
  -7   7   1        1.79        2.32      1.09 o 
  -6   7   1        1.77        2.00      0.85 o 
  -5   7   1        5.65        5.76      1.08 o 
  -4   7   1       35.47       36.17      2.93 o 
  -3   7   1       69.43       68.04      5.25 o 
  -2   7   1      232.96      240.85     13.63 o 
  -1   7   1       22.10       22.59      2.80 o 
   0   7   1       98.37      100.12      5.51 o 
   1   7   1      189.07      178.35      9.50 o 
   2   7   1       50.40       57.37      4.09 o 
   3   7   1        0.40        1.13      1.38 o 
   4   7   1        1.54        1.47      1.48 o 
   5   7   1       25.78       22.54      3.09 o 
   6   7   1        0.40        2.14      1.57 o 
   7   7   1       20.21       26.03      2.78 o 
  -9   8   1        4.68        6.97      1.90 o 
  -8   8   1       34.93       33.43      6.58 o 
  -7   8   1        0.50        2.18      1.44 o 
  -6   8   1       29.94       35.83      4.12 o 
  -5   8   1       76.66       91.04      8.28 o 
  -4   8   1      245.46      242.92      9.34 o 
  -3   8   1       50.52       51.05      5.13 o 
  -2   8   1       68.40       70.49      7.34 o 
  -1   8   1        4.05        3.28      0.98 o 
   0   8   1       25.85       27.14      4.63 o 
   1   8   1      214.62      202.13     24.93 o 
   2   8   1       11.97       15.53      2.60 o 
   3   8   1        1.72        1.85      1.62 o 
   4   8   1       11.74       23.43      3.64 o 
   5   8   1       17.05       16.61      2.14 o 
   6   8   1       11.31       15.00      2.41 o 
  -8   9   1        0.01        2.18      0.90 o 
  -7   9   1        0.59        2.13      0.85 o 
  -6   9   1        5.40        7.06      2.51 o 
  -5   9   1        7.84       10.49      1.59 o 
  -4   9   1       49.80       48.70      4.83 o 
  -3   9   1        6.02        4.80      1.33 o 
  -2   9   1      126.02      142.28     15.84 o 
  -1   9   1        2.00        2.34      1.55 o 
   0   9   1       23.46       28.54      3.90 o 
   1   9   1       39.75       32.97      4.07 o 
   2   9   1       19.90       20.49      3.10 o 
   3   9   1        1.94        4.89      1.95 o 
   4   9   1       15.14       14.36      3.09 o 
   5   9   1       28.92       40.73      6.47 o 
  -7  10   1        1.06        0.78      0.78 o 
  -6  10   1       40.14       42.25      6.16 o 
  -5  10   1       40.86       34.38      3.39 o 
  -4  10   1        1.26        2.47      1.46 o 
  -3  10   1        5.47        5.68      1.69 o 
  -2  10   1        0.16        1.45      0.89 o 
  -1  10   1       49.51       43.38      9.93 o 
   0  10   1        7.90        2.89      1.59 o 
   1  10   1        0.35        1.98      1.53 o 
   2  10   1        1.20        3.66      2.24 o 
   3  10   1        4.53        9.96      3.66 o 
   4  10   1       22.82       29.45      4.39 o 
  -5  11   1        1.00        0.99      1.11 o 
  -4  11   1        1.63        0.92      0.96 o 
  -3  11   1        4.67        4.07      1.80 o 
  -2  11   1        0.11        0.10      0.69 o 
  -1  11   1        3.57        3.10      1.86 o 
   0  11   1        0.04        0.48      1.41 o 
   1  11   1        5.94        2.58      1.73 o 
   2  11   1        0.01       -0.46      1.67 o 
  -1 -12   2        7.47        6.51      2.01 o 
   0 -12   2        0.00        1.02      1.57 o 
   1 -12   2       44.71       56.03      5.32 o 
   2 -12   2      102.04      117.04      7.39 o 
   3 -12   2      108.29      132.80      8.00 o 
   4 -12   2        6.20       13.79      3.19 o 
  -3 -11   2        4.44        3.54      1.84 o 
  -2 -11   2        0.59        3.65      2.24 o 
  -1 -11   2       34.83       35.09      3.73 o 
   0 -11   2        3.39        3.85      1.63 o 
   1 -11   2      120.71      123.87      7.07 o 
   2 -11   2        7.76        7.58      2.47 o 
   3 -11   2        0.28        2.86      2.12 o 
   4 -11   2        0.75        1.14      1.57 o 
   5 -11   2        0.13        1.29      1.54 o 
   6 -11   2        0.85        3.29      1.89 o 
  -5 -10   2        0.36        2.18      1.27 o 
  -4 -10   2       32.01       32.11      4.09 o 
  -3 -10   2       64.93       66.56      5.02 o 
  -2 -10   2       17.85       17.18      2.96 o 
  -1 -10   2       20.77       18.77      2.88 o 
   0 -10   2      152.00      145.94     11.53 o 
   1 -10   2      233.34      257.90     18.78 o 
   2 -10   2       39.15       38.98      4.91 o 
   3 -10   2        8.32       13.79      3.39 o 
   4 -10   2        1.27        4.74      2.23 o 
   5 -10   2       18.41       16.68      3.05 o 
   6 -10   2        6.74       12.00      3.08 o 
   7 -10   2        0.58        0.74      1.65 o 
  -6  -9   2       10.82        9.46      3.44 o 
  -5  -9   2       46.67       48.49      5.98 o 
  -4  -9   2        3.20        4.60      1.90 o 
  -3  -9   2        0.02        0.45      1.24 o 
  -2  -9   2        5.45        5.00      2.03 o 
  -1  -9   2      682.92      711.23     24.70 o 
   0  -9   2      101.90       96.89      5.92 o 
   1  -9   2        0.00        0.55      1.38 o 
   2  -9   2        8.90        7.66      2.08 o 
   3  -9   2       26.75       23.53      3.11 o 
   4  -9   2        1.03        2.66      1.93 o 
   5  -9   2       59.02       71.86      7.01 o 
   6  -9   2        4.71        3.56      2.24 o 
   7  -9   2       13.28       12.12      2.94 o 
   8  -9   2        2.78       -1.27      1.77 o 
  -7  -8   2        5.09        4.98      1.80 o 
  -6  -8   2       35.36       30.34      3.92 o 
  -5  -8   2      115.49      122.49     17.00 o 
  -4  -8   2       36.03       36.03      3.97 o 
  -3  -8   2       31.84       30.04      3.46 o 
  -2  -8   2      855.34      884.93     72.70 o 
  -1  -8   2      120.19      124.55      5.94 o 
   0  -8   2        0.18        0.45      1.18 o 
   1  -8   2        1.78        3.23      1.75 o 
   2  -8   2       25.32       29.20      3.16 o 
   3  -8   2        2.86        3.54      2.01 o 
   4  -8   2       92.29       91.43      8.99 o 
   5  -8   2       23.39       22.24      2.98 o 
   6  -8   2        0.13       -0.52      1.23 o 
   7  -8   2        6.39        7.22      4.00 o 
   8  -8   2       12.87       11.45      3.47 o 
   9  -8   2        2.17        1.50      1.18 o 
  -8  -7   2        2.57        5.27      3.86 o 
  -7  -7   2       17.01       25.03      3.37 o 
  -6  -7   2        1.00        2.20      1.26 o 
  -5  -7   2       20.67       20.74      2.50 o 
  -4  -7   2       12.11       15.07      1.71 o 
  -3  -7   2     1770.47     1993.21     49.70 o 
  -2  -7   2       87.15       78.77      6.06 o 
  -1  -7   2       34.52       34.66      2.84 o 
   0  -7   2       29.91       32.68      2.90 o 
   1  -7   2        0.54        0.58      0.99 o 
   2  -7   2        0.31        0.65      1.04 o 
   3  -7   2       65.11       63.67      4.33 o 
   4  -7   2        1.18        2.17      1.69 o 
   5  -7   2      151.46      155.64     14.23 o 
   6  -7   2       14.79       12.26      2.52 o 
   7  -7   2       11.59       15.45      2.90 o 
   8  -7   2        0.88        1.77      1.33 o 
   9  -7   2        5.63        8.18      3.13 o 
  -8  -6   2       32.06       33.39      4.58 o 
  -7  -6   2       59.34       71.85      4.77 o 
  -6  -6   2        2.93        1.81      2.48 o 
  -5  -6   2        3.21        5.32      1.35 o 
  -4  -6   2      870.89      961.72     45.00 o 
  -3  -6   2      166.62      171.00      5.54 o 
  -2  -6   2      142.67      136.83      6.03 o 
  -1  -6   2      154.96      158.15      6.23 o 
   0  -6   2       21.64       23.34      2.09 o 
   1  -6   2       12.91       10.98      1.71 o 
   2  -6   2      538.77      563.78     17.39 o 
   3  -6   2      147.66      132.41      6.47 o 
   4  -6   2        4.31        1.82      1.19 o 
   5  -6   2       20.82       24.54      3.28 o 
   6  -6   2       41.79       50.51     10.24 o 
   7  -6   2        3.64        3.54      1.40 o 
   8  -6   2        2.92        3.99      1.71 o 
   9  -6   2        0.27        2.30      1.60 o 
  -9  -5   2        0.51        1.30      0.96 o 
  -8  -5   2        9.16        7.69      1.75 o 
  -7  -5   2       26.03       21.59      3.80 o 
  -6  -5   2        0.51        0.70      0.95 o 
  -5  -5   2     1779.32     2208.97    101.58 o 
  -4  -5   2        2.14        1.02      0.86 o 
  -3  -5   2       58.15       52.70      2.49 o 
  -2  -5   2      155.21      186.37      6.65 o 
  -1  -5   2       99.88      103.53      3.64 o 
   0  -5   2       12.34       12.99      1.52 o 
   1  -5   2     1111.08     1208.57     16.85 o 
   2  -5   2       84.07       75.38      3.51 o 
   3  -5   2       43.32       42.62      2.99 o 
   4  -5   2       13.58       11.51      1.94 o 
   5  -5   2       52.78       53.13      5.05 o 
   6  -5   2       12.32       17.74      4.40 o 
   7  -5   2       31.82       38.31     10.14 o 
   8  -5   2        0.22        0.00      1.46 o 
   9  -5   2        0.83        0.49      1.29 o 
  10  -5   2       23.45       23.52      6.04 o 
  -9  -4   2       18.43       18.21      2.91 o 
  -8  -4   2        0.49        2.47      1.10 o 
  -7  -4   2        5.98        4.06      2.10 o 
  -6  -4   2      429.22      493.03     11.33 o 
  -5  -4   2       99.72       98.36      3.94 o 
  -4  -4   2       10.66       14.48      1.37 o 
  -3  -4   2        0.82        0.68      1.46 o 
  -2  -4   2        0.83        0.80      0.25 o 
  -1  -4   2      162.02      187.28      4.49 o 
   0  -4   2      125.66      142.31      6.42 o 
   1  -4   2      382.92      385.77      8.63 o 
   2  -4   2       79.23       64.44      3.23 o 
   3  -4   2        0.14        0.30      0.90 o 
   4  -4   2       14.64       21.11      2.36 o 
   5  -4   2       70.76       77.20     14.55 o 
   6  -4   2        0.09        1.29      1.48 o 
   7  -4   2       43.49       48.71     12.15 o 
   8  -4   2       44.82       47.28     11.82 o 
   9  -4   2        6.83        1.83      1.62 o 
  10  -4   2        1.54        0.80      1.56 o 
 -10  -3   2        4.31        3.16      1.60 o 
  -9  -3   2       11.89       11.70      1.64 o 
  -8  -3   2       27.94       25.37      3.15 o 
  -7  -3   2      686.30      808.50     43.81 o 
  -6  -3   2        1.29        1.64      0.71 o 
  -5  -3   2       49.13       56.63      2.70 o 
  -4  -3   2      259.60      262.70     12.92 o 
  -3  -3   2        0.00        0.61      0.47 o 
  -2  -3   2        0.89        0.39      0.30 o 
  -1  -3   2      426.68      440.99     13.01 o 
   0  -3   2      222.49      239.58      5.50 o 
   1  -3   2      154.27      126.57      5.78 o 
   2  -3   2       27.40       20.35      1.98 o 
   3  -3   2       64.89       57.24      3.23 o 
   4  -3   2       12.26       16.56      2.77 o 
   5  -3   2       71.11       80.15     16.03 o 
   6  -3   2        7.87       10.33      2.48 o 
   7  -3   2        1.82        1.57      0.85 o 
   8  -3   2       30.19       31.39      9.10 o 
   9  -3   2        5.89        6.24      1.88 o 
  10  -3   2        0.07        3.42      1.83 o 
 -10  -2   2        0.34        1.36      0.88 o 
  -9  -2   2       13.03       14.83      2.24 o 
  -8  -2   2      121.95      132.66      4.49 o 
  -7  -2   2       81.62       77.36      5.52 o 
  -6  -2   2       24.81       24.57      2.74 o 
  -5  -2   2        2.19        1.38      0.60 o 
  -4  -2   2      260.74      230.99      4.07 o 
  -3  -2   2      200.47      255.39      4.37 o 
  -2  -2   2      109.23      123.08      3.05 o 
  -1  -2   2      283.37      261.32      6.65 o 
   0  -2   2       42.75       37.20      2.05 o 
   1  -2   2       82.48       64.31      3.39 o 
   2  -2   2      292.36      334.68      7.87 o 
   3  -2   2      555.24      584.82     13.61 o 
   4  -2   2       13.51       12.13      2.85 o 
   5  -2   2       81.54       72.65     10.05 o 
   6  -2   2      113.21      102.69      7.66 o 
   7  -2   2       13.54       14.89      3.15 o 
   8  -2   2        1.17        1.71      1.34 o 
   9  -2   2        1.29        1.11      1.73 o 
  10  -2   2        0.95        1.62      1.63 o 
 -10  -1   2       19.81       14.17      2.41 o 
  -9  -1   2      237.78      262.84     10.03 o 
  -8  -1   2       33.80       33.69      3.05 o 
  -7  -1   2       76.84       77.31      3.95 o 
  -6  -1   2       36.51       38.82      2.45 o 
  -5  -1   2       21.90       17.33      1.48 o 
  -4  -1   2        0.01        0.77      0.43 o 
  -3  -1   2       12.79       11.06      1.06 o 
  -2  -1   2      915.02      859.32     13.73 o 
  -1  -1   2     2656.21     2874.30     64.44 o 
   0  -1   2     2590.68     2621.74     44.50 o 
   1  -1   2     2055.55     2014.95     86.56 o 
   2  -1   2       95.87       71.70      3.35 o 
   3  -1   2       16.83       12.00      2.53 o 
   4  -1   2        3.64        2.90      0.48 o 
   5  -1   2       11.61        8.97      2.04 o 
   6  -1   2      166.19      176.93      5.17 o 
   7  -1   2        2.43        1.95      2.36 o 
   8  -1   2        2.03        2.87      1.82 o 
  10  -1   2        0.00        0.79      1.80 o 
 -10   0   2       15.89       17.81      3.20 o 
  -9   0   2       45.66       58.36      4.47 o 
  -8   0   2        9.23        5.90      0.91 o 
  -7   0   2       77.02       82.92      2.82 o 
  -6   0   2        0.69        1.98      1.08 o 
  -5   0   2      729.15      713.51     12.50 o 
  -4   0   2      356.49      335.18      4.22 o 
  -3   0   2       75.89       64.56      2.01 o 
  -2   0   2      183.65      224.82      3.27 o 
  -1   0   2      541.90      499.16     25.36 o 
   0   0   2       11.46       16.27      1.02 o 
   1   0   2     1302.85     1239.55     19.63 o 
   2   0   2      308.02      316.17      8.93 o 
   3   0   2      244.79      225.84      6.65 o 
   4   0   2     1374.33     1289.04     15.17 o 
   5   0   2        1.27        0.41      0.69 o 
   6   0   2       12.60        9.16      1.43 o 
   7   0   2        2.98        0.81      0.77 o 
   8   0   2        2.39        2.17      1.70 o 
   9   0   2       25.46       26.59      4.07 o 
  10   0   2        9.94       14.41      3.17 o 
 -10   1   2        7.45       10.33      2.16 o 
  -9   1   2        0.37        1.16      0.73 o 
  -8   1   2        0.09        1.21      0.65 o 
  -7   1   2        6.38        5.30      0.94 o 
  -6   1   2        4.51        4.43      0.65 o 
  -5   1   2      140.66      134.58      3.53 o 
  -4   1   2       76.50       56.70      2.59 o 
  -3   1   2      164.18      130.35      3.57 o 
  -2   1   2       96.57      101.71      6.78 o 
  -1   1   2     2244.25     2337.71     67.58 o 
   0   1   2      291.03      331.94      4.43 o 
   1   1   2      157.66      178.13      5.21 o 
   2   1   2     1165.76     1176.49     22.11 o 
   3   1   2      276.21      288.24      5.42 o 
   4   1   2      620.45      675.84     13.70 o 
   5   1   2      124.87      101.46      3.88 o 
   6   1   2       12.84       13.66      1.78 o 
   7   1   2        0.72        0.24      0.58 o 
   8   1   2        3.87        3.06      1.71 o 
   9   1   2        8.70        9.73      2.31 o 
  10   1   2        0.03        0.69      1.55 o 
  -9   2   2        1.48        1.76      0.88 o 
  -8   2   2       20.33       22.88      2.75 o 
  -7   2   2      120.44      138.74      6.09 o 
  -6   2   2       32.50       25.77      2.22 o 
  -5   2   2       81.55       75.12      2.28 o 
  -4   2   2        1.23        0.78      0.56 o 
  -3   2   2      169.95      120.02      4.88 o 
  -2   2   2     1707.81     1509.11     20.85 o 
  -1   2   2      850.51      927.72     35.94 o 
   0   2   2      624.41      589.56      7.52 o 
   1   2   2       20.53       29.16      3.03 o 
   2   2   2     1871.00     2254.32     25.39 o 
   3   2   2      133.52      163.68      4.75 o 
   4   2   2       91.01       76.34      1.93 o 
   5   2   2      199.82      209.06      5.47 o 
   6   2   2        1.89        1.47      0.52 o 
   7   2   2       23.77       24.39      2.96 o 
   8   2   2       47.75       41.47      3.94 o 
   9   2   2        2.69        3.52      1.92 o 
 -10   3   2        0.62        2.03      1.06 o 
  -9   3   2        0.09        0.49      0.86 o 
  -8   3   2        4.92        3.87      1.15 o 
  -7   3   2        4.22        2.18      0.95 o 
  -6   3   2        0.01        0.90      0.61 o 
  -5   3   2        0.04        0.06      0.98 o 
  -4   3   2        3.70        6.77      0.92 o 
  -3   3   2      726.09      649.97      7.51 o 
  -2   3   2      167.27      128.07      4.50 o 
  -1   3   2        1.29        0.77      0.69 o 
   0   3   2       79.50       99.30      3.41 o 
   1   3   2     1703.81     1944.28     29.12 o 
   2   3   2      592.89      771.95      7.99 o 
   3   3   2       22.26       23.20      1.25 o 
   4   3   2       39.37       32.14      1.33 o 
   5   3   2        0.22        0.17      0.34 o 
   6   3   2       16.67       14.38      1.55 o 
   7   3   2        3.69        1.12      0.80 o 
   8   3   2        6.57       13.15      2.99 o 
   9   3   2        2.23        1.27      1.62 o 
 -10   4   2        1.81        2.53      1.28 o 
  -9   4   2       18.40       17.95      2.70 o 
  -8   4   2        4.39        3.97      1.54 o 
  -7   4   2       27.90       26.64      4.24 o 
  -6   4   2       22.10       20.63      3.63 o 
  -5   4   2       23.74       22.26      2.52 o 
  -4   4   2       23.48       24.11      1.97 o 
  -3   4   2      372.62      371.16      9.11 o 
  -2   4   2       74.75       82.42      2.61 o 
  -1   4   2      330.74      336.19     11.30 o 
   0   4   2     2864.76     3260.93     25.35 o 
   1   4   2        8.55       10.17      1.03 o 
   2   4   2        0.76        2.26      0.71 o 
   3   4   2       12.22       13.48      1.13 o 
   4   4   2        5.29        3.99      0.72 o 
   5   4   2       39.60       43.10      2.57 o 
   6   4   2       71.41       64.89      4.22 o 
   7   4   2        2.57        1.91      1.21 o 
   8   4   2        1.57        2.75      1.70 o 
   9   4   2        0.19        2.66      1.71 o 
 -10   5   2        0.20        0.16      1.25 o 
  -9   5   2        2.28        2.86      1.35 o 
  -8   5   2        4.48        6.95      1.17 o 
  -7   5   2        4.66        4.74      0.99 o 
  -6   5   2       19.47       17.11      3.16 o 
  -5   5   2       37.13       33.86      3.16 o 
  -4   5   2       32.08       37.00      2.72 o 
  -3   5   2       12.75       17.49      2.43 o 
  -2   5   2        1.77        2.40      0.72 o 
  -1   5   2      302.38      288.61     13.16 o 
   0   5   2      102.72      112.36      5.68 o 
   1   5   2      139.14      131.13      3.92 o 
   2   5   2       75.56       78.55      8.25 o 
   3   5   2      149.22      150.50      7.20 o 
   4   5   2       11.71       16.82      2.90 o 
   5   5   2      133.49      105.11      6.34 o 
   6   5   2        3.14        2.75      1.28 o 
   7   5   2       17.11       18.61      3.16 o 
   8   5   2        1.13        0.60      1.42 o 
  -9   6   2        3.48        2.74      1.25 o 
  -8   6   2        0.98        3.37      1.34 o 
  -7   6   2        0.47        0.37      0.81 o 
  -6   6   2       20.98       18.45      2.10 o 
  -5   6   2        3.83        1.02      1.81 o 
  -4   6   2       10.58       12.92      1.81 o 
  -3   6   2       47.82       41.96      2.96 o 
  -2   6   2      574.00      654.81     29.77 o 
  -1   6   2      104.16      120.16      7.13 o 
   0   6   2       31.37       39.16      6.53 o 
   1   6   2        0.35        1.05      1.17 o 
   2   6   2       15.39        9.29      1.53 o 
   3   6   2       74.37       79.64      5.20 o 
   4   6   2       63.66       66.68      5.32 o 
   5   6   2       12.83       12.31      2.12 o 
   6   6   2        1.25        2.46      2.42 o 
   7   6   2        0.06        1.03      1.47 o 
  -9   7   2        6.43        7.22      4.67 o 
  -8   7   2        8.01        5.26      1.20 o 
  -7   7   2        2.90        1.82      1.24 o 
  -6   7   2        0.90        0.92      1.16 o 
  -5   7   2        7.82       12.34      3.08 o 
  -4   7   2        2.00        3.97      1.40 o 
  -3   7   2       89.04       96.54      8.32 o 
  -2   7   2       38.55       42.69      3.76 o 
  -1   7   2      141.22      146.72      7.97 o 
   0   7   2       86.95       92.70      5.27 o 
   1   7   2      126.83      126.88      8.77 o 
   2   7   2       29.51       26.98      3.89 o 
   3   7   2      203.39      224.74     10.73 o 
   4   7   2        0.69        0.35      1.53 o 
   5   7   2        0.25        1.76      1.28 o 
   6   7   2        0.35        1.76      2.90 o 
   7   7   2        0.94        2.39      1.79 o 
  -8   8   2       10.00       11.21      3.02 o 
  -7   8   2       12.07       14.71      2.34 o 
  -6   8   2        6.60        3.91      1.30 o 
  -5   8   2        0.03        1.78      1.00 o 
  -4   8   2       61.37       56.09      4.47 o 
  -3   8   2       69.44       66.57      6.64 o 
  -2   8   2        0.81        0.55      0.90 o 
  -1   8   2       57.18       67.72      7.13 o 
   0   8   2       31.30       30.70      3.47 o 
   1   8   2        0.12        0.37      0.98 o 
   2   8   2       26.60       26.75      3.25 o 
   3   8   2       84.46      102.56      6.20 o 
   4   8   2        7.93        9.77      2.80 o 
   5   8   2        5.57        5.94      1.96 o 
   6   8   2       14.39       15.86      3.44 o 
  -8   9   2        1.47        2.88      0.93 o 
  -7   9   2        2.90        3.78      1.59 o 
  -6   9   2        4.59        3.28      0.97 o 
  -5   9   2        9.65       11.46      2.02 o 
  -4   9   2       47.71       45.89      3.79 o 
  -3   9   2        9.46        6.47      1.77 o 
  -2   9   2        3.47        3.04      1.23 o 
  -1   9   2       21.55       24.45      3.33 o 
   0   9   2       10.18        8.35      2.95 o 
   1   9   2       11.53        8.66      2.33 o 
   2   9   2        0.42        0.40      1.53 o 
   3   9   2        8.14       18.19      3.44 o 
   4   9   2        2.96        3.27      2.84 o 
   5   9   2        0.17        1.46      1.44 o 
  -6  10   2       33.23       34.96      9.15 o 
  -5  10   2        0.55        1.71      0.99 o 
  -4  10   2        1.16        2.36      1.49 o 
  -3  10   2        0.72        1.94      1.07 o 
  -2  10   2        4.87        4.03      1.41 o 
  -1  10   2       16.35       13.90      4.58 o 
   0  10   2        0.13        0.12      1.45 o 
   1  10   2        2.44        3.71      1.86 o 
   2  10   2        4.07        2.89      1.92 o 
   3  10   2        3.08        3.61      2.07 o 
  -5  11   2        2.46        2.83      1.18 o 
  -4  11   2        0.27        2.58      1.35 o 
  -3  11   2       21.88       17.10      4.54 o 
  -2  11   2        6.99        4.56      3.00 o 
  -1  11   2       32.96       30.43      4.14 o 
   0  11   2       36.58       45.32      4.53 o 
   1  11   2        2.14        0.23      1.51 o 
  -1 -12   3       32.26       25.49      3.36 o 
   0 -12   3       41.08       45.06      4.53 o 
   1 -12   3        7.69        6.04      2.58 o 
   2 -12   3       73.27       70.25      5.67 o 
   3 -12   3        5.24        2.37      2.03 o 
   4 -12   3        0.09       -0.55      1.66 o 
  -3 -11   3       25.23       22.94      2.75 o 
  -2 -11   3        6.90        7.25      2.67 o 
  -1 -11   3       11.67       14.12      2.84 o 
   0 -11   3       17.71       16.21      2.87 o 
   1 -11   3       74.31       85.33      5.69 o 
   2 -11   3       17.20       16.12      2.94 o 
   3 -11   3        3.19        4.09      2.39 o 
   4 -11   3        9.71       12.72      3.57 o 
   5 -11   3        3.18        2.37      2.48 o 
   6 -11   3        1.11        2.84      1.80 o 
  -5 -10   3        0.07        0.82      1.01 o 
  -4 -10   3        2.92        1.58      1.11 o 
  -3 -10   3       32.34       36.88      2.94 o 
  -2 -10   3       24.11       24.73      3.29 o 
  -1 -10   3        2.11        1.40      1.32 o 
   0 -10   3      137.43      126.85     10.28 o 
   1 -10   3        3.94        4.59      1.72 o 
   2 -10   3       16.93       18.75      3.48 o 
   3 -10   3        0.11        0.54      1.61 o 
   4 -10   3        1.62        3.22      1.82 o 
   5 -10   3       42.10       41.01      4.48 o 
   6 -10   3        2.81        3.09      1.95 o 
   7 -10   3        0.27       -0.80      1.60 o 
  -6  -9   3        1.29        2.19      1.59 o 
  -5  -9   3        1.02        0.92      1.06 o 
  -4  -9   3        0.03        0.99      0.97 o 
  -3  -9   3        2.16        1.96      1.04 o 
  -2  -9   3       19.08       19.31      2.77 o 
  -1  -9   3      183.92      208.11      9.61 o 
   0  -9   3        7.11        4.42      1.48 o 
   1  -9   3       87.60       90.19      6.05 o 
   2  -9   3        8.17        7.66      2.08 o 
   3  -9   3       11.05        7.81      2.14 o 
   4  -9   3        2.78        2.37      1.63 o 
   5  -9   3       17.93       22.99      3.25 o 
   6  -9   3        1.45        1.26      2.07 o 
   7  -9   3        8.67        8.45      3.45 o 
   8  -9   3        0.89        3.35      2.42 o 
  -7  -8   3       13.04       13.13      5.75 o 
  -6  -8   3        0.64        1.48      1.12 o 
  -5  -8   3        0.61        1.59      1.06 o 
  -4  -8   3       65.36       64.94      6.37 o 
  -3  -8   3       28.74       28.48      2.26 o 
  -2  -8   3      122.28      118.69     10.87 o 
  -1  -8   3        0.11        0.80      1.11 o 
   0  -8   3        7.27        8.87      1.92 o 
   1  -8   3       80.07       74.93      6.40 o 
   2  -8   3       20.22       16.40      2.51 o 
   3  -8   3      363.19      371.33     13.21 o 
   4  -8   3       45.29       48.30      5.84 o 
   5  -8   3       14.56       13.23      2.58 o 
   6  -8   3        0.46        0.94      1.45 o 
   7  -8   3        0.15        0.98      0.89 o 
   8  -8   3        0.00       -0.87      1.53 o 
  -8  -7   3        0.00        0.75      1.08 o 
  -7  -7   3        5.33        5.41      1.74 o 
  -6  -7   3       20.90       24.42      2.45 o 
  -5  -7   3       39.91       41.20      2.76 o 
  -4  -7   3        1.77        1.76      1.22 o 
  -3  -7   3      238.72      253.59      9.70 o 
  -2  -7   3        0.19        0.68      0.90 o 
  -1  -7   3      123.78      122.62      5.89 o 
   0  -7   3        0.41        2.00      1.12 o 
   1  -7   3       74.12       81.55      4.90 o 
   2  -7   3        2.05        1.86      1.24 o 
   3  -7   3      138.82      134.06      9.90 o 
   4  -7   3        1.59        0.78      1.26 o 
   5  -7   3        1.56        1.03      1.34 o 
   6  -7   3        0.00        0.65      1.03 o 
   7  -7   3        0.02        1.73      1.45 o 
   8  -7   3        4.28        3.75      1.03 o 
   9  -7   3        0.01        1.35      0.86 o 
  -8  -6   3        0.60        1.80      1.08 o 
  -7  -6   3        0.01        1.08      1.26 o 
  -6  -6   3       53.50       50.59      4.82 o 
  -5  -6   3       20.61       18.93      1.90 o 
  -4  -6   3      371.13      383.23      9.11 o 
  -3  -6   3       90.26       89.94      3.55 o 
  -2  -6   3      506.27      536.14     17.83 o 
  -1  -6   3        1.29        5.05      1.61 o 
   0  -6   3      345.26      396.37     12.80 o 
   1  -6   3     1121.88     1334.69     36.85 o 
   2  -6   3       20.88       20.73      2.21 o 
   3  -6   3        9.32        6.85      1.63 o 
   4  -6   3        0.00        0.74      1.12 o 
   5  -6   3        1.48        1.23      1.44 o 
   6  -6   3        3.47        4.66      1.37 o 
   7  -6   3        0.64        1.73      1.28 o 
   8  -6   3        7.27        7.65      1.63 o 
   9  -6   3        3.70        2.32      0.99 o 
  -9  -5   3        0.07        1.62      1.08 o 
  -8  -5   3        0.19        0.44      0.85 o 
  -7  -5   3       30.21       31.74      3.58 o 
  -6  -5   3       49.53       52.75      4.78 o 
  -5  -5   3      119.46      136.65      6.24 o 
  -4  -5   3        3.73        2.24      0.76 o 
  -3  -5   3      121.09      127.77      4.26 o 
  -2  -5   3       29.05       23.20      1.47 o 
  -1  -5   3       40.58       47.02      2.51 o 
   0  -5   3      231.98      265.02      6.51 o 
   1  -5   3       96.71       76.03      3.48 o 
   2  -5   3      468.07      457.71     14.42 o 
   3  -5   3      121.60      127.26      6.12 o 
   4  -5   3        9.34        5.57      1.70 o 
   5  -5   3       47.05       47.08     11.32 o 
   6  -5   3        4.22        3.62      1.52 o 
   7  -5   3        1.18        2.56      1.24 o 
   8  -5   3        0.30        0.79      0.93 o 
   9  -5   3        0.01        0.30      0.84 o 
  10  -5   3       12.19       12.41      2.91 o 
  -9  -4   3        0.07        0.71      0.68 o 
  -8  -4   3       26.45       24.44      2.84 o 
  -7  -4   3       24.14       32.09      5.12 o 
  -6  -4   3       34.50       46.14      3.38 o 
  -5  -4   3        9.18        7.83      1.40 o 
  -4  -4   3      394.52      427.54     10.76 o 
  -3  -4   3       19.22       21.02      2.26 o 
  -2  -4   3      177.95      161.50      2.22 o 
  -1  -4   3     4310.49     5312.45     94.15 o 
   0  -4   3       22.67       30.14      2.00 o 
   1  -4   3       36.22       49.88      2.63 o 
   2  -4   3        9.37        6.54      1.32 o 
   3  -4   3       71.57       76.83      3.92 o 
   4  -4   3        0.52        0.65      0.89 o 
   5  -4   3        4.85        5.19      1.56 o 
   6  -4   3        4.73        6.66      1.91 o 
   7  -4   3       22.09       24.97      5.67 o 
   8  -4   3       21.51       21.36      5.29 o 
   9  -4   3        1.16       -0.97      1.51 o 
  10  -4   3        0.10        2.41      0.92 o 
 -10  -3   3        0.03        1.57      0.93 o 
  -9  -3   3       18.01       26.30      3.65 o 
  -8  -3   3       59.21       71.97     10.05 o 
  -7  -3   3      113.45      114.48      5.45 o 
  -6  -3   3        0.53        1.03      0.61 o 
  -5  -3   3       22.70       21.32      1.60 o 
  -4  -3   3      150.24      157.09      6.88 o 
  -3  -3   3     1006.16     1184.52      8.69 o 
  -2  -3   3       59.76       64.29      2.29 o 
  -1  -3   3      120.42      130.94      3.83 o 
   0  -3   3      588.91      599.83     11.31 o 
   1  -3   3      117.91      121.40      5.78 o 
   2  -3   3      859.90      925.48     17.76 o 
   3  -3   3      123.15      127.06      5.01 o 
   4  -3   3        0.70        4.71      1.36 o 
   5  -3   3        0.01        1.90      0.83 o 
   6  -3   3        1.52        2.11      1.28 o 
   7  -3   3        0.32        0.64      0.76 o 
   8  -3   3       37.51       30.90      7.62 o 
   9  -3   3        1.86        3.45      1.46 o 
  10  -3   3        1.14        1.21      0.75 o 
 -10  -2   3        1.97        2.79      1.03 o 
  -9  -2   3        3.71        5.79      1.21 o 
  -8  -2   3        0.12        3.05      0.92 o 
  -7  -2   3        0.21        0.66      0.48 o 
  -6  -2   3        2.30        1.38      0.87 o 
  -5  -2   3        6.78        6.07      0.73 o 
  -4  -2   3        0.26        0.49      0.49 o 
  -3  -2   3     2748.16     3101.50     19.32 o 
  -2  -2   3      182.34      204.75      3.92 o 
  -1  -2   3      231.81      234.13      5.34 o 
   0  -2   3      924.11      972.17     12.10 o 
   1  -2   3        1.26        2.28      0.44 o 
   2  -2   3       92.30      117.98      6.17 o 
   3  -2   3       38.12       22.51      4.12 o 
   4  -2   3        7.23       11.61      3.15 o 
   5  -2   3      114.31      105.13      7.64 o 
   6  -2   3       74.75       72.03     10.45 o 
   7  -2   3       14.97       11.48      2.44 o 
   8  -2   3        7.44        9.62      2.48 o 
   9  -2   3        2.51        1.79      1.09 o 
  10  -2   3        1.24        0.48      1.33 o 
 -10  -1   3       31.13       40.98      7.50 o 
  -9  -1   3       58.19       64.64      4.90 o 
  -8  -1   3        0.79        1.69      0.74 o 
  -7  -1   3        1.07        1.50      0.60 o 
  -6  -1   3        0.75        1.65      0.55 o 
  -5  -1   3      416.74      452.76     14.99 o 
  -4  -1   3        0.57        2.02      0.53 o 
  -3  -1   3       84.17       97.92      3.00 o 
  -2  -1   3        5.03        5.64      0.51 o 
  -1  -1   3      220.28      223.69      2.88 o 
   0  -1   3     1782.12     2015.67     22.32 o 
   1  -1   3      311.54      301.13      5.83 o 
   2  -1   3       40.36       39.27      5.17 o 
   3  -1   3       18.10       20.86      5.75 o 
   4  -1   3      137.42      155.31      6.85 o 
   5  -1   3       35.37       41.39      8.39 o 
   6  -1   3       16.97       18.44      3.71 o 
   7  -1   3       47.41       45.74     11.43 o 
   8  -1   3        6.38        3.77      1.57 o 
   9  -1   3        0.01        5.31      3.14 o 
  10  -1   3        6.86        6.44      3.06 o 
 -10   0   3        2.96        0.77      1.16 o 
  -9   0   3       11.55       11.26      1.38 o 
  -8   0   3        6.74        5.02      0.91 o 
  -7   0   3      122.14      129.93      5.74 o 
  -6   0   3        8.77        7.46      1.01 o 
  -5   0   3      387.08      427.81      8.02 o 
  -4   0   3       10.11       12.27      2.16 o 
  -3   0   3      575.42      589.94      7.66 o 
  -2   0   3        1.02        0.52      0.13 o 
  -1   0   3       19.26       14.70      1.29 o 
   0   0   3      100.08       60.52      3.55 o 
   1   0   3      366.52      347.90      5.67 o 
   2   0   3      104.00      109.67      3.75 o 
   3   0   3      587.93      610.75     23.42 o 
   4   0   3       26.90       31.58      5.82 o 
   5   0   3       30.15       28.09      5.34 o 
   6   0   3        6.47        3.81      1.46 o 
   7   0   3       48.67       46.48      4.58 o 
   8   0   3        2.76        4.22      2.05 o 
   9   0   3       21.69       25.70      4.64 o 
  10   0   3       12.92       12.88      3.62 o 
 -10   1   3        0.96        1.10      0.79 o 
  -9   1   3        0.96        2.04      0.73 o 
  -8   1   3        7.82       10.37      1.48 o 
  -7   1   3      116.22      119.79      4.78 o 
  -6   1   3       11.79       10.23      1.12 o 
  -5   1   3       21.16       18.09      2.16 o 
  -4   1   3      226.58      224.66      4.54 o 
  -3   1   3       22.80       26.92      1.61 o 
  -2   1   3      194.90      157.99      5.75 o 
  -1   1   3      680.98      634.80     17.42 o 
   0   1   3     2272.96     2199.81     24.29 o 
   1   1   3       24.41       35.16      1.64 o 
   2   1   3        5.12        4.27      0.69 o 
   3   1   3      250.14      237.97      3.38 o 
   4   1   3       70.25       65.93      2.99 o 
   5   1   3      233.91      242.93      8.99 o 
   6   1   3        3.72        2.41      0.69 o 
   7   1   3       17.52       17.57      1.79 o 
   8   1   3       26.43       22.67      2.17 o 
   9   1   3       34.68       34.72      6.11 o 
 -10   2   3        2.96        0.41      0.90 o 
  -9   2   3        7.33       13.28      1.89 o 
  -8   2   3        1.20        0.82      0.52 o 
  -7   2   3      305.50      341.19     13.04 o 
  -6   2   3        8.49        4.61      0.81 o 
  -5   2   3      129.26       97.53      3.02 o 
  -4   2   3       42.07       31.16      2.18 o 
  -3   2   3        0.01        0.50      0.87 o 
  -2   2   3        3.54        2.70      0.44 o 
  -1   2   3       10.68        2.21      0.52 o 
   0   2   3      361.38      462.36      6.50 o 
   1   2   3       47.17       63.16      3.63 o 
   2   2   3      851.95      956.30     14.03 o 
   3   2   3      297.40      282.17      6.56 o 
   4   2   3       75.99       86.99      2.48 o 
   5   2   3        0.03        1.20      0.76 o 
   6   2   3       28.30       34.40      3.95 o 
   7   2   3       67.51       67.74      6.68 o 
   8   2   3       29.89       34.74      4.35 o 
   9   2   3        0.01       -0.26      1.47 o 
 -10   3   3        1.37        1.04      0.61 o 
  -9   3   3       60.25       67.31     13.13 o 
  -8   3   3        0.43        0.94      0.68 o 
  -7   3   3       33.86       36.99      6.00 o 
  -6   3   3        1.46        0.25      0.47 o 
  -5   3   3       73.99       65.14      3.19 o 
  -4   3   3      570.82      501.45     11.65 o 
  -3   3   3       79.23       85.84      2.41 o 
  -2   3   3        3.20        3.10      0.59 o 
  -1   3   3        2.69        1.31      0.54 o 
   0   3   3      309.20      334.60      6.42 o 
   1   3   3       98.87      116.69      4.37 o 
   2   3   3       72.01       65.23      2.15 o 
   3   3   3      208.27      227.77      6.18 o 
   4   3   3       17.45       19.52      1.63 o 
   5   3   3       42.97       46.41      2.17 o 
   6   3   3       39.34       33.08      1.69 o 
   7   3   3      144.21      121.40      6.73 o 
   8   3   3        0.08        0.86      1.42 o 
   9   3   3        0.51        4.41      2.42 o 
 -10   4   3        0.01        1.85      1.43 o 
  -9   4   3       66.70       61.89      8.37 o 
  -8   4   3        0.45        1.97      0.97 o 
  -7   4   3       16.02       17.65      2.76 o 
  -6   4   3        1.31        1.38      0.60 o 
  -5   4   3       49.11       52.05      3.25 o 
  -4   4   3      149.26      151.39      4.99 o 
  -3   4   3      104.75       88.14      3.63 o 
  -2   4   3        4.60        5.97      0.81 o 
  -1   4   3       45.65       64.58      2.17 o 
   0   4   3       21.22       35.60      3.65 o 
   1   4   3        9.07        9.55      1.41 o 
   2   4   3      215.43      226.92      6.31 o 
   3   4   3       36.85       36.17      1.99 o 
   4   4   3       21.36       21.73      1.73 o 
   5   4   3        6.37        2.39      0.75 o 
   6   4   3       55.09       38.31      2.40 o 
   7   4   3        2.52        1.36      1.47 o 
   8   4   3        0.47        0.74      1.43 o 
 -10   5   3        1.07        1.03      1.64 o 
  -9   5   3        4.23        6.55      1.67 o 
  -8   5   3        0.35        0.80      0.76 o 
  -7   5   3        5.01        5.50      1.15 o 
  -6   5   3       27.57       27.98      4.30 o 
  -5   5   3        4.28        2.78      1.50 o 
  -4   5   3       20.98       16.29      2.00 o 
  -3   5   3        0.09        1.26      0.97 o 
  -2   5   3        1.55        1.67      0.73 o 
  -1   5   3      195.60      189.77      7.22 o 
   0   5   3       34.25       34.74      1.94 o 
   1   5   3       17.21       15.69      1.41 o 
   2   5   3       46.69       46.59      2.90 o 
   3   5   3       68.35       61.01      4.84 o 
   4   5   3       12.25        9.99      2.48 o 
   5   5   3      170.01      141.24     10.84 o 
   6   5   3        6.68        5.41      1.29 o 
   7   5   3        1.42        3.03      1.65 o 
   8   5   3       19.83       16.44      3.24 o 
  -9   6   3        1.31        1.35      1.37 o 
  -8   6   3        0.29        0.93      0.72 o 
  -7   6   3        1.15        1.66      0.96 o 
  -6   6   3       31.29       46.89      4.19 o 
  -5   6   3        6.21        6.45      1.34 o 
  -4   6   3       12.78       13.93      1.68 o 
  -3   6   3       24.64       28.81      2.81 o 
  -2   6   3       12.43       11.11      1.49 o 
  -1   6   3       17.00       22.23      3.10 o 
   0   6   3       34.99       39.46      2.21 o 
   1   6   3        0.44        1.18      1.39 o 
   2   6   3        1.76        3.60      1.03 o 
   3   6   3       97.25       96.82      9.60 o 
   4   6   3      160.77      173.85      8.39 o 
   5   6   3        5.55        6.44      1.38 o 
   6   6   3        2.81        1.84      2.27 o 
   7   6   3        3.10        3.30      1.86 o 
  -9   7   3        0.03        2.34      0.89 o 
  -8   7   3        4.06        3.99      1.38 o 
  -7   7   3       10.50        6.74      1.46 o 
  -6   7   3       22.75       26.01      2.93 o 
  -5   7   3        0.37        0.92      0.76 o 
  -4   7   3       41.65       41.48      4.27 o 
  -3   7   3       84.39       83.60      7.12 o 
  -2   7   3       43.57       53.82      9.27 o 
  -1   7   3        1.14        1.55      0.79 o 
   0   7   3       17.22       15.73      2.08 o 
   1   7   3        3.93        2.19      0.74 o 
   2   7   3       93.87       68.98     15.55 o 
   3   7   3      106.21       98.31      6.13 o 
   4   7   3        8.40        9.73      2.90 o 
   5   7   3        2.01        3.33      1.48 o 
   6   7   3       27.90       24.76      4.28 o 
  -8   8   3        4.31        3.38      1.83 o 
  -7   8   3        0.52        1.91      0.91 o 
  -6   8   3        6.47        7.16      1.58 o 
  -5   8   3        6.53        5.52      1.38 o 
  -4   8   3       18.06       19.58      2.36 o 
  -3   8   3       21.89       23.86      2.80 o 
  -2   8   3        1.99        1.46      0.74 o 
  -1   8   3       50.13       51.65     10.07 o 
   0   8   3        0.01        0.08      0.85 o 
   1   8   3      251.06      264.84      9.41 o 
   2   8   3       22.09       17.06      3.13 o 
   3   8   3       14.69       17.86      3.29 o 
   4   8   3        1.32        4.84      2.13 o 
   5   8   3        0.18        1.17      1.19 o 
  -7   9   3        1.36        1.46      1.14 o 
  -6   9   3        6.83        5.95      2.00 o 
  -5   9   3       17.93       11.39      1.83 o 
  -4   9   3        2.50        2.48      1.00 o 
  -3   9   3        2.38        1.02      1.14 o 
  -2   9   3        9.91        9.06      2.75 o 
  -1   9   3        8.53        5.71      2.24 o 
   0   9   3       81.01       82.71     20.04 o 
   1   9   3       90.28       87.51      6.52 o 
   2   9   3        0.82        4.91      2.17 o 
   3   9   3        0.59        0.46      1.55 o 
   4   9   3       12.17        9.65      3.30 o 
  -6  10   3        0.76        0.81      0.92 o 
  -5  10   3        2.50        1.53      0.96 o 
  -4  10   3        0.02        0.23      1.02 o 
  -3  10   3        0.54        0.65      0.73 o 
  -2  10   3        6.75        6.65      1.56 o 
  -1  10   3       21.16       13.59      2.24 o 
   0  10   3        0.00        1.45      1.59 o 
   1  10   3        4.57        6.04      2.43 o 
   2  10   3        5.70        4.76      2.52 o 
  -3  11   3        1.06        0.87      0.97 o 
  -2  11   3        0.51        0.75      1.59 o 
  -1  11   3       18.50       12.82      3.36 o 
   0  11   3        3.80        1.96      1.80 o 
  -1 -12   4        0.42        0.46      1.53 o 
   0 -12   4       19.32       20.89      3.29 o 
   1 -12   4        0.25        1.14      1.54 o 
   2 -12   4        6.23        1.73      1.67 o 
   3 -12   4        2.06        2.19      1.73 o 
  -3 -11   4        0.04        1.39      1.17 o 
  -2 -11   4        8.82       12.68      2.34 o 
  -1 -11   4        3.59        3.45      1.77 o 
   0 -11   4        7.42        9.04      2.59 o 
   1 -11   4        2.39        1.65      1.75 o 
   2 -11   4        0.18        1.35      1.66 o 
   3 -11   4       11.78       11.58      2.76 o 
   4 -11   4        8.37        5.07      2.46 o 
   5 -11   4       12.32       16.49      3.32 o 
   6 -11   4        1.24        5.87      2.74 o 
  -5 -10   4        0.94        1.00      1.10 o 
  -4 -10   4       23.72       29.66      3.92 o 
  -3 -10   4       19.59       22.88      2.34 o 
  -2 -10   4        4.05        2.87      1.54 o 
  -1 -10   4        9.58       12.24      2.51 o 
   0 -10   4       11.64        8.85      2.40 o 
   1 -10   4        3.86        6.84      2.78 o 
   2 -10   4        2.61        5.93      2.39 o 
   3 -10   4        2.65        3.91      1.83 o 
   4 -10   4        0.19       -0.51      1.59 o 
   5 -10   4       26.29       28.72      3.65 o 
   6 -10   4        1.60        5.85      3.22 o 
   7 -10   4        0.49        2.43      1.16 o 
  -6  -9   4       30.83       34.73      3.09 o 
  -5  -9   4        3.08        2.48      1.24 o 
  -4  -9   4       11.54       10.04      2.42 o 
  -3  -9   4        0.88        1.61      2.46 o 
  -2  -9   4        3.16        2.81      1.07 o 
  -1  -9   4       78.75       74.06      4.68 o 
   0  -9   4       59.84       59.58      4.80 o 
   1  -9   4       10.93        9.56      2.68 o 
   2  -9   4       12.60       12.66      2.70 o 
   3  -9   4       35.25       36.93      3.82 o 
   4  -9   4        7.48        5.31      1.92 o 
   5  -9   4        7.89        6.80      2.18 o 
   6  -9   4        5.92        4.50      2.27 o 
   7  -9   4        0.45        1.35      1.34 o 
   8  -9   4        1.64        3.10      1.55 o 
  -7  -8   4        4.97        5.36      1.80 o 
  -6  -8   4       14.68       20.54      3.07 o 
  -5  -8   4        3.01        4.27      1.22 o 
  -4  -8   4       21.42       17.10      3.24 o 
  -3  -8   4       10.32       10.62      1.81 o 
  -2  -8   4        7.26        4.52      2.98 o 
  -1  -8   4       70.43       55.63      3.83 o 
   0  -8   4        6.65       11.59      2.01 o 
   1  -8   4        3.58        3.54      1.43 o 
   2  -8   4        6.57        8.26      2.00 o 
   3  -8   4       16.18       18.68      2.87 o 
   4  -8   4        0.93        1.75      1.50 o 
   5  -8   4        7.12        5.75      2.38 o 
   6  -8   4        0.03        2.04      1.73 o 
   7  -8   4        2.23        1.46      1.41 o 
   8  -8   4        1.65        0.70      1.04 o 
  -8  -7   4       24.82       25.56      4.33 o 
  -7  -7   4        0.00        1.32      1.07 o 
  -6  -7   4        3.12        3.18      1.29 o 
  -5  -7   4        0.47        1.28      1.38 o 
  -4  -7   4        0.01       -0.65      0.71 o 
  -3  -7   4       52.38       53.33      2.76 o 
  -2  -7   4       10.14       10.10      1.33 o 
  -1  -7   4        0.10       -0.18      0.34 o 
   0  -7   4      161.48      157.75      7.26 o 
   1  -7   4       87.18       94.71      5.36 o 
   2  -7   4        0.47        1.61      1.64 o 
   3  -7   4        1.77        0.94      1.16 o 
   4  -7   4       16.51       17.96      2.60 o 
   5  -7   4        0.06        4.57      2.32 o 
   6  -7   4       34.89       38.42      8.06 o 
   7  -7   4       34.84       37.29      9.79 o 
   8  -7   4        5.19        6.17      2.65 o 
   9  -7   4        1.00        2.30      1.31 o 
  -8  -6   4       20.62       20.64      3.14 o 
  -7  -6   4        6.02        5.37      2.37 o 
  -6  -6   4       41.79       41.86      3.29 o 
  -5  -6   4        0.54        0.85      0.89 o 
  -4  -6   4      151.03      169.61      5.21 o 
  -3  -6   4        3.74        4.49      1.00 o 
  -2  -6   4        9.16       11.70      1.07 o 
  -1  -6   4        2.60        4.34      0.72 o 
   0  -6   4       51.23       58.16      3.86 o 
   1  -6   4      659.87      741.73     11.69 o 
   2  -6   4       53.19       47.75      3.80 o 
   3  -6   4       53.50       44.97      3.76 o 
   4  -6   4        0.23        1.23      1.35 o 
   5  -6   4        5.58        8.98      2.76 o 
   6  -6   4        0.00        1.69      1.96 o 
   7  -6   4        2.25        2.95      1.99 o 
   8  -6   4        1.09        1.98      1.62 o 
   9  -6   4        7.01        9.76      2.94 o 
  -9  -5   4        0.06        1.50      1.72 o 
  -8  -5   4        1.91        4.90      1.83 o 
  -7  -5   4        2.29        2.15      2.34 o 
  -6  -5   4       47.42       50.32      6.67 o 
  -5  -5   4        5.97        5.85      1.15 o 
  -4  -5   4       27.81       32.37      2.06 o 
  -3  -5   4       15.88       12.22      0.74 o 
  -2  -5   4       63.53       48.25      1.47 o 
  -1  -5   4      631.94      739.68     18.30 o 
   0  -5   4      143.03      161.87      6.40 o 
   1  -5   4        3.25        1.92      1.34 o 
   2  -5   4       29.99       30.40      2.71 o 
   3  -5   4      144.49      152.79      7.41 o 
   4  -5   4      298.70      345.06     14.76 o 
   5  -5   4      109.34      136.80     19.57 o 
   6  -5   4       37.07       42.67      8.09 o 
   7  -5   4        4.11        2.99      1.48 o 
   8  -5   4        5.90        6.88      1.66 o 
   9  -5   4        0.82       -0.67      1.67 o 
  -9  -4   4        6.09        4.98      1.62 o 
  -8  -4   4        3.59        4.07      2.12 o 
  -7  -4   4       19.25       24.07      3.96 o 
  -6  -4   4      142.18      167.46     15.82 o 
  -5  -4   4       45.11       46.45      6.08 o 
  -4  -4   4       16.61       18.44      0.95 o 
  -3  -4   4      302.62      335.77      6.04 o 
  -2  -4   4        0.02        1.28      0.50 o 
  -1  -4   4      293.60      389.23      5.09 o 
   0  -4   4       90.19       97.15      2.76 o 
   1  -4   4      166.38      163.99      5.20 o 
   2  -4   4        5.44        5.02      1.34 o 
   3  -4   4        2.20        1.88      1.22 o 
   4  -4   4       18.88       19.39      4.54 o 
   5  -4   4       17.75       25.43      5.91 o 
   6  -4   4        0.00        0.00      1.34 o 
   7  -4   4       19.16       24.57      5.18 o 
   8  -4   4        4.68        1.15      1.27 o 
   9  -4   4        0.37        2.30      1.64 o 
 -10  -3   4        1.45        1.85      1.19 o 
  -9  -3   4        0.36        1.63      0.85 o 
  -8  -3   4       13.59       12.29      1.67 o 
  -7  -3   4        8.44       11.54      1.88 o 
  -6  -3   4       52.75       62.40      5.24 o 
  -5  -3   4        4.13        6.90      0.81 o 
  -4  -3   4        3.56        3.96      0.58 o 
  -3  -3   4      758.59      930.27     14.70 o 
  -2  -3   4        3.69        3.85      0.45 o 
  -1  -3   4      126.43      125.22      2.11 o 
   0  -3   4       90.81       92.77      2.34 o 
   1  -3   4       41.21       37.97      1.48 o 
   2  -3   4       34.25       31.44      4.44 o 
   3  -3   4      672.42      715.81     23.58 o 
   4  -3   4       12.78       14.27      2.72 o 
   5  -3   4       22.32       26.52      7.93 o 
   6  -3   4       18.33       16.68      4.52 o 
   7  -3   4        4.93        3.91      1.83 o 
   8  -3   4        2.95        5.03      2.07 o 
   9  -3   4        4.32        6.37      2.13 o 
 -10  -2   4        0.13        3.36      1.77 o 
  -9  -2   4        0.38        1.28      0.97 o 
  -8  -2   4       28.15       33.64      3.24 o 
  -7  -2   4        1.40        1.95      0.71 o 
  -6  -2   4       23.20       22.48      1.97 o 
  -5  -2   4       25.65       22.16      1.43 o 
  -4  -2   4       14.32       18.79      0.98 o 
  -3  -2   4      303.91      361.66      4.19 o 
  -2  -2   4      414.11      418.31      5.55 o 
  -1  -2   4       25.29       32.31      1.22 o 
   0  -2   4       66.94       61.06      2.16 o 
   1  -2   4       12.54       16.75      1.01 o 
   2  -2   4       74.99      109.09      2.27 o 
   3  -2   4      163.00      187.35      7.99 o 
   4  -2   4       23.36       19.31      6.42 o 
   5  -2   4        0.47        3.47      0.94 o 
   6  -2   4        9.96        7.81      2.34 o 
   7  -2   4        2.15        2.10      1.09 o 
   8  -2   4       14.53       18.12      5.20 o 
   9  -2   4        1.19        2.31      1.11 o 
 -10  -1   4        1.30        0.01      1.55 o 
  -9  -1   4        0.03        1.56      0.78 o 
  -8  -1   4        0.49        1.40      0.47 o 
  -7  -1   4        3.96        3.30      0.79 o 
  -6  -1   4        5.05        4.76      0.86 o 
  -5  -1   4      491.50      530.33     19.36 o 
  -4  -1   4      147.43      150.47      3.30 o 
  -3  -1   4       30.17       27.99      0.94 o 
  -2  -1   4      185.47      177.47      4.33 o 
  -1  -1   4      441.41      417.03      7.95 o 
   0  -1   4      184.86      217.08      4.64 o 
   1  -1   4     3476.49     3981.68     43.53 o 
   2  -1   4      103.69      111.78      2.90 o 
   3  -1   4       45.71       52.57      2.67 o 
   4  -1   4       22.22       15.26      3.35 o 
   5  -1   4        7.67        8.54      2.12 o 
   6  -1   4      175.00      164.73     12.35 o 
   7  -1   4        9.59        4.02      2.58 o 
   8  -1   4       30.26       31.01      3.71 o 
   9  -1   4        0.36        3.53      2.33 o 
 -10   0   4        9.64       12.06      3.74 o 
  -9   0   4        2.31        1.95      0.83 o 
  -8   0   4        0.00        0.43      0.43 o 
  -7   0   4        0.88        0.48      0.59 o 
  -6   0   4       28.14       24.25      1.77 o 
  -5   0   4      455.15      522.76     10.62 o 
  -4   0   4      235.85      243.07      4.74 o 
  -3   0   4        2.46        2.58      0.23 o 
  -2   0   4      341.23      415.15     19.22 o 
  -1   0   4     1292.34     1218.46     16.71 o 
   0   0   4     1434.61     1640.66     18.84 o 
   1   0   4      201.92      165.38      5.29 o 
   2   0   4        2.52        1.43      0.62 o 
   3   0   4      105.95       86.29      3.73 o 
   4   0   4       76.14       78.04      7.79 o 
   5   0   4       29.93       30.91      2.98 o 
   6   0   4       29.52       25.83      7.26 o 
   7   0   4       42.36       44.17      2.82 o 
   8   0   4        2.50        3.25      1.03 o 
   9   0   4       21.24       37.26      6.83 o 
 -10   1   4        2.17        2.47      0.64 o 
  -9   1   4        0.56        1.15      0.72 o 
  -8   1   4        0.13        0.44      0.61 o 
  -7   1   4       94.39      108.69      8.12 o 
  -6   1   4        4.23        2.33      0.65 o 
  -5   1   4        5.01        8.35      1.17 o 
  -4   1   4        0.06        0.59      0.46 o 
  -3   1   4       14.11       11.52      1.32 o 
  -2   1   4     1189.50     1105.50     16.08 o 
  -1   1   4     1324.89     1518.10     17.37 o 
   0   1   4       33.23       36.04      1.69 o 
   1   1   4      130.18      156.62      3.13 o 
   2   1   4      552.23      514.87     16.66 o 
   3   1   4       77.92       76.84      2.49 o 
   4   1   4       29.63       32.99      2.57 o 
   5   1   4       28.07       24.11      2.01 o 
   6   1   4       22.31       22.12      2.36 o 
   7   1   4        0.31        1.86      1.34 o 
   8   1   4       50.26       47.00      3.20 o 
   9   1   4       11.00       13.75      3.42 o 
 -10   2   4        0.45        1.96      0.73 o 
  -9   2   4        3.25        4.11      1.55 o 
  -8   2   4        0.98        1.29      0.86 o 
  -7   2   4       30.71       26.55      3.03 o 
  -6   2   4       34.41       26.00      2.53 o 
  -5   2   4       60.12       54.63      2.87 o 
  -4   2   4      127.30      138.89      6.80 o 
  -3   2   4        0.43        0.88      0.44 o 
  -2   2   4      297.93      360.31      5.95 o 
  -1   2   4       38.43       32.62      1.24 o 
   0   2   4       28.88       31.02      1.35 o 
   1   2   4        0.03        0.86      0.64 o 
   2   2   4        3.32        4.94      0.84 o 
   3   2   4       15.16       12.93      1.55 o 
   4   2   4       46.42       49.49      1.79 o 
   5   2   4      122.06      123.96      4.12 o 
   6   2   4       84.33       85.07      5.07 o 
   7   2   4       10.68        8.40      3.64 o 
   8   2   4       19.69       22.24      3.75 o 
   9   2   4        0.12        0.57      1.73 o 
 -10   3   4        0.41        2.14      1.35 o 
  -9   3   4       16.74       16.44      4.38 o 
  -8   3   4        1.38        2.91      1.06 o 
  -7   3   4        4.07        2.25      1.37 o 
  -6   3   4       14.26       13.41      1.98 o 
  -5   3   4        0.09        1.16      0.73 o 
  -4   3   4        0.15        0.30      0.49 o 
  -3   3   4      242.27      260.10      6.26 o 
  -2   3   4      371.24      394.52      8.59 o 
  -1   3   4        0.53        1.79      0.57 o 
   0   3   4       39.46       46.24      1.89 o 
   1   3   4        8.84        9.39      1.06 o 
   2   3   4      149.78      165.79      4.99 o 
   3   3   4        1.12        3.31      1.13 o 
   4   3   4        4.25        4.01      1.89 o 
   5   3   4        4.63        5.52      0.85 o 
   6   3   4       78.72       68.23      3.25 o 
   7   3   4       40.45       28.84      3.94 o 
   8   3   4        3.53        5.12      2.78 o 
 -10   4   4        1.38        0.96      0.89 o 
  -9   4   4       16.82       15.07      3.55 o 
  -8   4   4        6.87        8.91      1.93 o 
  -7   4   4        1.97        1.42      2.18 o 
  -6   4   4       35.37       34.14      5.25 o 
  -5   4   4        0.01        0.65      0.61 o 
  -4   4   4       84.06       89.87      3.84 o 
  -3   4   4        4.70        5.12      1.16 o 
  -2   4   4      111.59      122.35      4.01 o 
  -1   4   4      172.65      184.54      4.99 o 
   0   4   4        0.12        0.63      0.64 o 
   1   4   4       42.48       40.82      3.56 o 
   2   4   4       22.70       29.35      2.58 o 
   3   4   4        3.65        2.74      0.99 o 
   4   4   4       28.69       26.58      1.82 o 
   5   4   4      159.57      142.66      5.81 o 
   6   4   4       17.13       13.47      2.90 o 
   7   4   4        0.11        0.83      1.50 o 
   8   4   4        0.29        2.04      1.75 o 
  -9   5   4        0.28        0.63      1.34 o 
  -8   5   4        3.71        2.95      1.71 o 
  -7   5   4        1.70        2.24      0.80 o 
  -6   5   4       29.19       21.91      2.74 o 
  -5   5   4       44.85       46.97      3.37 o 
  -4   5   4        8.12        8.91      1.13 o 
  -3   5   4        0.58        1.96      0.87 o 
  -2   5   4       48.60       49.88      2.49 o 
  -1   5   4       15.10       19.45      1.61 o 
   0   5   4        0.05        1.50      1.37 o 
   1   5   4        8.64        9.62      1.36 o 
   2   5   4       17.47       22.99      2.15 o 
   3   5   4        0.54        1.44      0.81 o 
   4   5   4      220.22      197.06      7.02 o 
   5   5   4       59.66       50.87      3.63 o 
   6   5   4        2.19        1.90      1.52 o 
   7   5   4        0.50        0.75      1.73 o 
  -9   6   4        0.34        3.24      1.43 o 
  -8   6   4        2.56        1.69      1.69 o 
  -7   6   4        5.42        5.38      3.25 o 
  -6   6   4       43.91       52.05      5.07 o 
  -5   6   4       24.27       30.57      3.00 o 
  -4   6   4        6.88        7.11      1.26 o 
  -3   6   4        4.70        4.79      1.06 o 
  -2   6   4        7.04        7.80      1.14 o 
  -1   6   4        1.18        1.19      1.03 o 
   0   6   4       30.35       31.09      2.98 o 
   1   6   4       81.28       81.35      3.78 o 
   2   6   4        9.20       10.47      1.57 o 
   3   6   4       46.62       43.35      8.80 o 
   4   6   4       13.73       16.72      3.27 o 
   5   6   4        1.15        3.33      1.44 o 
   6   6   4        3.83        4.05      2.26 o 
  -8   7   4       16.77       14.00      5.24 o 
  -7   7   4        1.91        1.57      0.79 o 
  -6   7   4        0.00        1.38      1.24 o 
  -5   7   4       12.42        8.73      2.22 o 
  -4   7   4       13.75       14.59      2.01 o 
  -3   7   4        1.66        1.22      0.83 o 
  -2   7   4       15.19       17.10      1.85 o 
  -1   7   4        4.02        2.65      0.67 o 
   0   7   4        0.04        1.08      0.91 o 
   1   7   4        0.75        1.37      0.94 o 
   2   7   4      322.24      263.22      8.52 o 
   3   7   4       16.92       17.90      3.24 o 
   4   7   4       10.58        6.35      2.03 o 
   5   7   4       13.24       18.33      4.52 o 
   6   7   4        1.72        3.54      2.02 o 
  -8   8   4        5.31        5.46      2.21 o 
  -7   8   4        2.26        0.38      1.47 o 
  -6   8   4        1.88        1.92      1.20 o 
  -5   8   4        1.13        0.77      0.79 o 
  -4   8   4        1.26        1.70      1.03 o 
  -3   8   4        9.93       11.05      2.40 o 
  -2   8   4       13.86       19.19      3.39 o 
  -1   8   4       88.49       79.18     13.19 o 
   0   8   4       22.11       18.00      2.03 o 
   1   8   4        1.78        1.99      0.98 o 
   2   8   4       15.03       24.87      3.92 o 
   3   8   4        1.85        4.19      1.80 o 
   4   8   4        4.51       11.40      3.77 o 
   5   8   4        6.83        3.62      2.13 o 
  -7   9   4        3.40        2.69      1.75 o 
  -6   9   4        4.04        3.20      2.48 o 
  -5   9   4        3.58        2.75      1.47 o 
  -4   9   4        0.21        1.97      1.02 o 
  -3   9   4        1.57        1.81      0.96 o 
  -2   9   4        8.91        8.62      1.99 o 
  -1   9   4        0.89        1.89      1.33 o 
   0   9   4       99.59       63.21     12.85 o 
   1   9   4       33.21       28.07      3.51 o 
   2   9   4       10.67        7.07      2.96 o 
   3   9   4        5.87        7.00      2.58 o 
  -5  10   4        0.17        0.84      1.02 o 
  -4  10   4        4.40        2.21      1.09 o 
  -3  10   4        1.54        2.83      1.20 o 
  -2  10   4       35.66       33.99      8.47 o 
  -1  10   4       33.57       32.79      9.30 o 
   0  10   4        0.35        0.68      1.42 o 
   1  10   4       15.21       10.11      2.53 o 
  -1 -12   5        1.56        1.31      1.31 o 
   0 -12   5        0.21        0.04      1.44 o 
   1 -12   5        1.18        0.74      1.62 o 
   2 -12   5        0.82        3.38      2.49 o 
   3 -12   5        0.12        4.16      2.41 o 
  -3 -11   5        1.12        1.20      1.15 o 
  -2 -11   5        3.95        4.40      2.78 o 
  -1 -11   5        0.26        0.32      1.40 o 
   0 -11   5        5.32        6.17      2.40 o 
   1 -11   5        3.13        4.38      2.00 o 
   2 -11   5        2.98       -0.37      1.65 o 
   3 -11   5        5.15        4.25      2.15 o 
   4 -11   5        6.11        5.51      2.82 o 
   5 -11   5        3.66        7.20      2.76 o 
  -5 -10   5       25.19       27.96      6.34 o 
  -4 -10   5        5.20        6.62      3.75 o 
  -3 -10   5        4.97        3.32      1.17 o 
  -2 -10   5        4.08        3.85      1.28 o 
  -1 -10   5       21.72       15.33      2.38 o 
   0 -10   5        5.00        4.90      1.79 o 
   1 -10   5        7.07        5.17      2.53 o 
   2 -10   5        2.81        4.14      1.85 o 
   3 -10   5        0.66        0.85      1.63 o 
   4 -10   5        0.43        1.31      1.57 o 
   5 -10   5       11.90        8.53      2.69 o 
   6 -10   5        1.46       -1.03      1.72 o 
  -6  -9   5       45.30       64.35      4.95 o 
  -5  -9   5        0.01        0.74      1.01 o 
  -4  -9   5        0.44        1.65      1.13 o 
  -3  -9   5       30.14       32.42      2.48 o 
  -2  -9   5       54.71       52.90      3.87 o 
  -1  -9   5        1.58        1.40      1.23 o 
   0  -9   5       47.25       45.06      4.07 o 
   1  -9   5        2.11        6.93      2.21 o 
   2  -9   5       58.29       67.76      4.99 o 
   3  -9   5       16.53       16.60      3.42 o 
   4  -9   5        0.31       -0.85      1.53 o 
   5  -9   5        7.76        9.65      2.77 o 
   6  -9   5        3.15        2.55      1.98 o 
   7  -9   5        1.65       -0.01      1.84 o 
  -7  -8   5        1.78        3.01      1.26 o 
  -6  -8   5        8.87       14.85      2.54 o 
  -5  -8   5       10.97       16.68      2.83 o 
  -4  -8   5        3.63        3.41      1.32 o 
  -3  -8   5       13.23       11.54      1.58 o 
  -2  -8   5        0.81        1.97      0.98 o 
  -1  -8   5        0.28        0.73      0.53 o 
   0  -8   5       11.01        9.12      1.89 o 
   1  -8   5        4.01        3.72      1.41 o 
   2  -8   5        0.08        0.47      1.24 o 
   3  -8   5      115.88      125.63      7.32 o 
   4  -8   5       21.07       15.96      2.78 o 
   5  -8   5        0.15        0.15      1.66 o 
   6  -8   5        0.01        2.87      1.66 o 
   7  -8   5       15.13       17.96      4.30 o 
   8  -8   5        9.90       11.20      4.48 o 
  -8  -7   5       31.49       35.41      9.89 o 
  -7  -7   5        1.52        1.84      1.25 o 
  -6  -7   5        0.09        1.21      0.97 o 
  -5  -7   5        9.63        8.55      3.55 o 
  -4  -7   5       10.16       11.59      2.22 o 
  -3  -7   5       10.14       10.75      1.51 o 
  -2  -7   5        2.01        4.38      0.89 o 
  -1  -7   5        4.07        3.98      0.96 o 
   0  -7   5       12.80       15.16      2.41 o 
   1  -7   5       27.40       36.91      3.88 o 
   2  -7   5        4.47        3.80      1.56 o 
   3  -7   5        4.69        4.30      1.81 o 
   4  -7   5       72.77       77.54      8.09 o 
   5  -7   5        8.79       12.97      2.82 o 
   6  -7   5       11.42       11.51      3.80 o 
   7  -7   5       74.16       94.18     14.89 o 
   8  -7   5        3.35        2.20      2.07 o 
  -8  -6   5        2.78        3.07      1.22 o 
  -7  -6   5        2.01        0.99      0.73 o 
  -6  -6   5        0.42        1.98      1.31 o 
  -5  -6   5       84.45       86.89      3.83 o 
  -4  -6   5       17.88       15.66      2.27 o 
  -3  -6   5       21.98       22.14      1.68 o 
  -2  -6   5      106.89      100.64      5.33 o 
  -1  -6   5      104.25      112.13      3.53 o 
   0  -6   5        0.78        0.76      0.54 o 
   1  -6   5       18.55       23.18      2.46 o 
   2  -6   5      156.20      159.15      7.66 o 
   3  -6   5       44.39       49.13      4.82 o 
   4  -6   5       11.34       12.16      2.53 o 
   5  -6   5      173.75      188.95     18.56 o 
   6  -6   5       21.00       17.35      2.44 o 
   7  -6   5        0.07        0.75      1.45 o 
   8  -6   5        2.48       -0.48      2.27 o 
   9  -6   5        2.88        2.39      1.16 o 
  -9  -5   5        5.81        5.03      2.01 o 
  -8  -5   5       10.84       10.45      1.65 o 
  -7  -5   5        5.09        3.64      2.51 o 
  -6  -5   5        3.80        2.71      0.85 o 
  -5  -5   5        3.84        5.55      1.00 o 
  -4  -5   5       10.38        8.64      1.10 o 
  -3  -5   5       56.77       53.10      2.22 o 
  -2  -5   5      337.51      364.68      7.33 o 
  -1  -5   5      275.50      328.47      6.72 o 
   0  -5   5        1.11        0.94      0.49 o 
   1  -5   5       94.20      100.88      4.42 o 
   2  -5   5      370.88      399.18     14.88 o 
   3  -5   5        0.18        1.77      1.36 o 
   4  -5   5        4.45        4.60      1.42 o 
   5  -5   5      327.80      386.20     14.68 o 
   6  -5   5        3.83        6.04      1.73 o 
   7  -5   5        9.14       14.23      4.16 o 
   8  -5   5        2.94        5.56      1.81 o 
   9  -5   5        1.83        3.88      2.42 o 
  -9  -4   5        1.60        3.29      1.61 o 
  -8  -4   5        3.57        3.65      1.13 o 
  -7  -4   5       30.30       31.69      3.07 o 
  -6  -4   5       52.54       48.73      4.36 o 
  -5  -4   5       57.65       57.79      3.03 o 
  -4  -4   5        0.02        0.80      0.46 o 
  -3  -4   5        3.20        2.65      0.58 o 
  -2  -4   5       48.02       46.60      1.41 o 
  -1  -4   5      131.27      137.83      3.15 o 
   0  -4   5      391.25      403.70      7.17 o 
   1  -4   5       39.81       29.65      1.36 o 
   2  -4   5      179.32      226.13      5.65 o 
   3  -4   5       63.76       93.23     16.63 o 
   4  -4   5      163.71      207.00      9.87 o 
   5  -4   5       22.25       17.63      4.24 o 
   6  -4   5        0.00        1.07      0.83 o 
   7  -4   5        1.11        1.19      1.16 o 
   8  -4   5        0.15        2.07      1.29 o 
   9  -4   5       17.53       27.09      5.24 o 
  -9  -3   5        7.80        9.88      3.93 o 
  -8  -3   5        2.49        2.09      0.85 o 
  -7  -3   5        5.60        3.61      0.87 o 
  -6  -3   5        6.91        4.25      1.01 o 
  -5  -3   5        6.70        5.83      0.71 o 
  -4  -3   5       34.15       36.87      2.07 o 
  -3  -3   5       81.48      102.69      2.56 o 
  -2  -3   5        9.83        8.00      0.64 o 
  -1  -3   5       16.93       17.84      0.97 o 
   0  -3   5       87.85       87.03      1.89 o 
   1  -3   5       60.90       69.05      2.95 o 
   2  -3   5       81.96       99.94      2.61 o 
   3  -3   5     1008.16     1226.00     35.09 o 
   4  -3   5       55.92       54.98     14.00 o 
   5  -3   5        6.75        8.93      1.67 o 
   6  -3   5       26.08       22.77      4.96 o 
   7  -3   5        8.14       13.15      3.15 o 
   8  -3   5       48.94       46.03      8.56 o 
   9  -3   5        2.78        1.48      1.14 o 
 -10  -2   5        0.18       -0.56      1.60 o 
  -9  -2   5        5.52        8.82      3.45 o 
  -8  -2   5       23.18       24.43      4.06 o 
  -7  -2   5        0.57       -0.11      0.55 o 
  -6  -2   5        2.12        2.94      1.32 o 
  -5  -2   5       60.26       59.56      2.22 o 
  -4  -2   5      128.57      116.18      3.10 o 
  -3  -2   5       80.32       88.39      2.92 o 
  -2  -2   5      210.78      227.38      3.97 o 
  -1  -2   5        1.81        1.11      0.38 o 
   0  -2   5      148.11      127.20      4.03 o 
   1  -2   5        0.48        0.40      0.29 o 
   2  -2   5      246.02      266.86      5.98 o 
   3  -2   5      148.69      177.98      5.20 o 
   4  -2   5       10.12        7.83      2.03 o 
   5  -2   5       12.73        8.73      1.46 o 
   6  -2   5        0.16        2.60      1.09 o 
   7  -2   5       18.66       15.22      3.25 o 
   8  -2   5       24.61       28.42      5.45 o 
   9  -2   5        0.78       -0.28      1.75 o 
 -10  -1   5        0.00        1.84      1.15 o 
  -9  -1   5        4.50        1.00      1.66 o 
  -8  -1   5        0.03        1.50      0.70 o 
  -7  -1   5        9.19       10.14      1.17 o 
  -6  -1   5       57.99       55.74      3.82 o 
  -5  -1   5       23.03       24.79      1.14 o 
  -4  -1   5      113.70      102.58      3.42 o 
  -3  -1   5       30.63       27.34      2.26 o 
  -2  -1   5       81.44       84.04      3.21 o 
  -1  -1   5      143.22      144.69      2.50 o 
   0  -1   5      246.63      229.02      4.47 o 
   1  -1   5     3563.85     4136.31     24.96 o 
   2  -1   5       76.20       87.62      2.91 o 
   3  -1   5       16.44       13.43      1.52 o 
   4  -1   5      442.45      432.83     11.02 o 
   5  -1   5        8.09        5.31      2.10 o 
   6  -1   5      317.71      345.96     36.78 o 
   7  -1   5        8.86       10.63      1.80 o 
   8  -1   5       15.27       14.37      2.70 o 
   9  -1   5        0.17        2.16      1.49 o 
 -10   0   5        9.93        5.83      2.89 o 
  -9   0   5        1.02        1.58      1.06 o 
  -8   0   5        3.40        3.08      0.87 o 
  -7   0   5       20.58       21.90      2.14 o 
  -6   0   5       25.36       27.97      2.22 o 
  -5   0   5        0.48        1.04      0.40 o 
  -4   0   5       30.82       26.15      2.21 o 
  -3   0   5      341.78      339.80     12.23 o 
  -2   0   5      320.82      344.94     11.01 o 
  -1   0   5     1382.54     1552.48     22.77 o 
   0   0   5        7.57       15.79      0.89 o 
   1   0   5        5.03        4.22      0.85 o 
   2   0   5       71.30       70.53      2.41 o 
   3   0   5       17.50       21.73      1.56 o 
   4   0   5       99.56       85.13      3.45 o 
   5   0   5        1.25        0.96      0.79 o 
   6   0   5        0.38        0.86      0.89 o 
   7   0   5       19.33       21.39      2.42 o 
   8   0   5        1.57        3.73      1.43 o 
   9   0   5        0.04        0.99      2.27 o 
 -10   1   5        0.56        1.33      0.84 o 
  -9   1   5        7.94        9.05      1.68 o 
  -8   1   5        7.22        5.16      3.13 o 
  -7   1   5       39.11       42.46      4.92 o 
  -6   1   5        1.97        1.81      0.67 o 
  -5   1   5       41.82       46.76      3.51 o 
  -4   1   5       95.23       86.02      4.84 o 
  -3   1   5       56.22       45.50      3.32 o 
  -2   1   5        0.92        0.45      0.24 o 
  -1   1   5     1831.09     2344.74     23.44 o 
   0   1   5       42.80       47.49      1.74 o 
   1   1   5        8.46        7.92      0.96 o 
   2   1   5      217.00      234.24      5.92 o 
   3   1   5        8.57        5.75      1.02 o 
   4   1   5      490.92      477.86     11.84 o 
   5   1   5       10.82       11.80      1.43 o 
   6   1   5       71.83       77.77      8.44 o 
   7   1   5        0.20        0.85      0.80 o 
   8   1   5        0.70        2.05      1.07 o 
   9   1   5        2.61        6.63      2.63 o 
 -10   2   5        0.00        0.65      1.19 o 
  -9   2   5        1.57        3.01      1.40 o 
  -8   2   5        6.71        5.35      1.41 o 
  -7   2   5       18.63       18.00      2.58 o 
  -6   2   5        0.19        1.54      0.93 o 
  -5   2   5        1.58        0.29      0.48 o 
  -4   2   5        1.37        1.25      0.67 o 
  -3   2   5      234.38      274.86     13.57 o 
  -2   2   5      519.42      575.17     18.29 o 
  -1   2   5       98.28      106.37      3.73 o 
   0   2   5        7.36       14.78      1.17 o 
   1   2   5      536.00      530.62     11.22 o 
   2   2   5        2.64        3.34      0.86 o 
   3   2   5       16.91       13.53      1.46 o 
   4   2   5      218.70      217.62     10.23 o 
   5   2   5       47.67       44.85      3.54 o 
   6   2   5        0.06        0.38      1.42 o 
   7   2   5        0.20        1.36      0.93 o 
   8   2   5        2.32        1.31      2.02 o 
 -10   3   5        2.07        3.86      2.15 o 
  -9   3   5        2.44        3.81      1.37 o 
  -8   3   5        1.01       -0.18      1.25 o 
  -7   3   5        4.28        5.60      1.81 o 
  -6   3   5        1.85        1.17      1.21 o 
  -5   3   5        0.50        1.23      0.54 o 
  -4   3   5       61.54       65.14      4.73 o 
  -3   3   5      284.66      335.02      8.50 o 
  -2   3   5      251.04      272.81      7.46 o 
  -1   3   5        1.03        1.00      0.80 o 
   0   3   5      624.02      689.74     10.29 o 
   1   3   5       12.10        8.58      1.00 o 
   2   3   5      946.83     1002.19     22.34 o 
   3   3   5        0.07        1.65      0.90 o 
   4   3   5        0.69        0.96      0.74 o 
   5   3   5       24.30       26.26      2.07 o 
   6   3   5        4.36        2.98      1.01 o 
   7   3   5        1.08        1.63      1.63 o 
   8   3   5       33.38       42.11      5.47 o 
  -9   4   5        0.14        1.52      1.59 o 
  -8   4   5        4.96        6.02      2.03 o 
  -7   4   5        4.80       10.24      2.66 o 
  -6   4   5       11.55        8.84      2.27 o 
  -5   4   5      124.86      132.67     13.20 o 
  -4   4   5      156.67      169.49      8.34 o 
  -3   4   5        8.28        8.31      1.03 o 
  -2   4   5        0.77        0.83      0.71 o 
  -1   4   5      108.54      126.28      4.23 o 
   0   4   5       39.88       46.61      2.52 o 
   1   4   5      212.95      220.86      8.52 o 
   2   4   5       88.05       88.09      4.85 o 
   3   4   5       56.51       61.73      3.01 o 
   4   4   5        6.10        3.59      1.06 o 
   5   4   5       34.65       31.67      2.71 o 
   6   4   5        5.30        4.55      1.91 o 
   7   4   5        2.99        3.27      2.17 o 
  -9   5   5        0.00       -0.26      0.95 o 
  -8   5   5        0.55       -0.61      1.50 o 
  -7   5   5        5.16        2.71      2.79 o 
  -6   5   5        2.23        1.59      0.68 o 
  -5   5   5       35.89       37.31      3.74 o 
  -4   5   5        7.18        9.57      2.50 o 
  -3   5   5       29.77       27.19      2.18 o 
  -2   5   5        0.82        1.52      1.46 o 
  -1   5   5        0.14        0.61      0.70 o 
   0   5   5      147.92      157.79      7.91 o 
   1   5   5        6.19        7.94      1.32 o 
   2   5   5       33.15       39.48      4.78 o 
   3   5   5       15.80       15.16      2.52 o 
   4   5   5        5.39        4.05      1.29 o 
   5   5   5        0.60       -0.46      1.50 o 
   6   5   5       12.88       10.66      2.79 o 
   7   5   5        1.36        1.04      1.73 o 
  -9   6   5        0.04        0.01      1.15 o 
  -8   6   5        0.03        0.89      0.99 o 
  -7   6   5       39.04       31.97      8.53 o 
  -6   6   5       29.76       29.06      3.42 o 
  -5   6   5        0.07        0.86      0.79 o 
  -4   6   5       11.85       13.13      1.67 o 
  -3   6   5       38.93       40.22      3.81 o 
  -2   6   5      107.19       99.64      6.73 o 
  -1   6   5        9.76        9.45      1.28 o 
   0   6   5        3.48        3.24      1.53 o 
   1   6   5        0.82        0.03      0.78 o 
   2   6   5      123.80      116.90      4.26 o 
   3   6   5        7.57       10.15      1.90 o 
   4   6   5        0.69       -0.13      1.61 o 
   5   6   5        0.04        2.28      1.64 o 
   6   6   5        6.58        8.94      2.91 o 
  -8   7   5        3.26        1.17      1.67 o 
  -7   7   5       14.07       17.45      4.19 o 
  -6   7   5        0.51        1.76      1.55 o 
  -5   7   5        0.77        1.29      0.95 o 
  -4   7   5        0.78        1.84      0.89 o 
  -3   7   5        3.21        3.39      1.13 o 
  -2   7   5       65.08       71.29      4.72 o 
  -1   7   5        3.80        5.54      1.28 o 
   0   7   5      117.64      115.00      4.33 o 
   1   7   5       31.72       29.55      2.70 o 
   2   7   5       15.63       14.62      4.45 o 
   3   7   5        7.97        5.96      2.17 o 
   4   7   5        3.41        1.82      1.71 o 
   5   7   5        5.68        5.41      2.81 o 
  -7   8   5        0.05       -0.22      1.52 o 
  -6   8   5       12.45        7.30      2.89 o 
  -5   8   5        7.23        9.30      1.56 o 
  -4   8   5      124.67      133.65     11.36 o 
  -3   8   5        0.38        0.12      1.23 o 
  -2   8   5        4.17        3.73      1.05 o 
  -1   8   5       11.92       10.85      1.91 o 
   0   8   5       81.63       79.53     10.89 o 
   1   8   5        3.16        2.35      1.10 o 
   2   8   5        2.04        2.49      2.18 o 
   3   8   5        0.80        2.59      1.61 o 
   4   8   5       15.18       13.68      3.20 o 
  -6   9   5        5.09        2.91      1.70 o 
  -5   9   5        2.80        3.70      2.07 o 
  -4   9   5       50.95       38.29      5.49 o 
  -3   9   5       12.78       11.79      2.77 o 
  -2   9   5       22.69       19.58      4.01 o 
  -1   9   5        2.35        1.67      1.04 o 
   0   9   5       14.17        9.08      3.77 o 
   1   9   5        1.66        1.51      1.41 o 
   2   9   5        2.29        4.84      2.33 o 
  -3  10   5        1.17        1.82      1.21 o 
  -2  10   5       10.83        5.35      3.42 o 
  -1  10   5        8.83        2.46      1.63 o 
   0 -12   6        2.65        4.55      1.58 o 
   1 -12   6       27.99       29.77      3.91 o 
   2 -12   6       17.26       10.21      2.78 o 
  -3 -11   6        5.16        3.77      1.42 o 
  -2 -11   6        1.27        1.01      1.05 o 
  -1 -11   6        1.76        1.83      1.15 o 
   0 -11   6        7.27        3.74      1.86 o 
   1 -11   6        3.36        3.55      1.89 o 
   2 -11   6        8.12        4.86      2.72 o 
   3 -11   6        5.29        7.31      3.36 o 
   4 -11   6        8.54        8.82      2.69 o 
   5 -11   6        2.51        3.90      2.74 o 
  -4 -10   6        1.64        1.51      1.17 o 
  -3 -10   6        1.03        1.77      1.26 o 
  -2 -10   6        0.10        2.38      1.28 o 
  -1 -10   6        4.08        2.74      1.15 o 
   0 -10   6       34.89       31.95      3.44 o 
   1 -10   6        0.37        0.66      1.38 o 
   2 -10   6       11.55       10.83      2.76 o 
   3 -10   6        0.07        2.29      1.80 o 
   4 -10   6        1.08        1.00      1.82 o 
   5 -10   6        0.00        2.31      1.84 o 
   6 -10   6        1.75        4.50      2.13 o 
  -6  -9   6       24.36       28.83      5.50 o 
  -5  -9   6        9.51        8.42      4.28 o 
  -4  -9   6        8.75        8.94      2.16 o 
  -3  -9   6        0.14        0.54      0.94 o 
  -2  -9   6        1.10        1.30      1.98 o 
  -1  -9   6        0.51        0.09      1.46 o 
   0  -9   6       19.01       15.83      2.04 o 
   1  -9   6        9.28        9.30      2.56 o 
   2  -9   6        0.49        1.46      1.57 o 
   3  -9   6        2.57        4.79      2.44 o 
   4  -9   6        9.38       10.67      2.66 o 
   5  -9   6       23.45       28.39      3.93 o 
   6  -9   6        0.36        0.51      1.37 o 
   7  -9   6        0.38        2.02      2.44 o 
  -7  -8   6        7.88       16.06      4.02 o 
  -6  -8   6        0.78        1.81      1.09 o 
  -5  -8   6        0.00        1.48      1.15 o 
  -4  -8   6       25.04       24.60      2.24 o 
  -3  -8   6       45.95       44.28      4.18 o 
  -2  -8   6      382.15      360.83     11.68 o 
  -1  -8   6        4.60        3.36      1.12 o 
   0  -8   6        5.75        4.15      0.77 o 
   1  -8   6       45.70       45.64      5.27 o 
   2  -8   6        4.53        3.36      1.61 o 
   3  -8   6       19.93       17.72      2.81 o 
   4  -8   6        0.03        1.44      2.08 o 
   5  -8   6        8.88        7.94      2.21 o 
   6  -8   6        4.42        2.81      1.75 o 
   7  -8   6       16.54       15.65      5.43 o 
  -7  -7   6        8.24        4.52      1.81 o 
  -6  -7   6        1.20        0.54      0.78 o 
  -5  -7   6        1.00        2.25      2.68 o 
  -4  -7   6        2.00        2.53      1.16 o 
  -3  -7   6        3.73        1.45      0.92 o 
  -2  -7   6       51.80       45.11      3.26 o 
  -1  -7   6       39.38       27.95      2.04 o 
   0  -7   6       35.01       37.67      1.81 o 
   1  -7   6        7.89        7.01      1.66 o 
   2  -7   6       48.27       36.96      3.54 o 
   3  -7   6       43.81       58.15      6.59 o 
   4  -7   6       13.02       13.62      3.07 o 
   5  -7   6        5.73       16.23      3.73 o 
   6  -7   6        0.01        1.96      1.81 o 
   7  -7   6       31.59       40.78     13.28 o 
   8  -7   6        0.01       -1.05      2.23 o 
  -8  -6   6        0.04       -0.89      1.67 o 
  -7  -6   6       14.48       10.11      2.89 o 
  -6  -6   6        2.37        3.13      1.41 o 
  -5  -6   6       56.18       53.49      2.71 o 
  -4  -6   6      378.62      345.99     21.15 o 
  -3  -6   6       15.34       18.15      1.09 o 
  -2  -6   6       36.02       33.23      1.85 o 
  -1  -6   6       59.76       64.33      2.37 o 
   0  -6   6        6.12        7.73      0.91 o 
   1  -6   6      162.74      159.39      4.18 o 
   2  -6   6       42.42       50.51      3.26 o 
   3  -6   6      259.70      291.59     11.57 o 
   4  -6   6        0.42        2.91      1.33 o 
   5  -6   6       14.96       15.45      3.40 o 
   6  -6   6        0.34        0.35      1.88 o 
   7  -6   6       13.34       20.63      6.32 o 
   8  -6   6        0.00        2.32      1.44 o 
  -8  -5   6        0.91        0.87      1.06 o 
  -7  -5   6        2.19        2.44      0.98 o 
  -6  -5   6        0.10        0.01      0.64 o 
  -5  -5   6       13.45       15.99      1.61 o 
  -4  -5   6       25.28       35.01      1.58 o 
  -3  -5   6       84.29       88.60      3.74 o 
  -2  -5   6       61.95       51.36      1.92 o 
  -1  -5   6        0.62        0.63      0.55 o 
   0  -5   6      230.71      223.28      6.52 o 
   1  -5   6       54.17       50.86      2.04 o 
   2  -5   6        7.05        6.52      0.99 o 
   3  -5   6       12.44       14.16      3.10 o 
   4  -5   6        1.65        2.69      0.88 o 
   5  -5   6       96.34      104.57     24.98 o 
   6  -5   6        5.69        4.70      1.91 o 
   7  -5   6       22.32       23.96      5.66 o 
   8  -5   6        9.59       14.05      3.85 o 
  -9  -4   6        4.16        4.90      2.30 o 
  -8  -4   6        5.09        3.66      1.42 o 
  -7  -4   6       17.27       20.63      5.97 o 
  -6  -4   6      149.42      148.40     14.15 o 
  -5  -4   6        0.60        1.12      0.45 o 
  -4  -4   6       28.23       20.65      1.43 o 
  -3  -4   6      161.96      162.37      3.90 o 
  -2  -4   6        1.65        1.24      0.86 o 
  -1  -4   6        0.00        0.66      0.54 o 
   0  -4   6      158.62      168.45      3.84 o 
   1  -4   6        1.63        1.59      0.85 o 
   2  -4   6      130.20      153.38      4.34 o 
   3  -4   6      248.52      260.28      7.40 o 
   4  -4   6        7.93       10.16      2.29 o 
   5  -4   6        5.95        9.91      3.14 o 
   6  -4   6       26.45       24.38      5.60 o 
   7  -4   6       16.42       21.79      4.92 o 
   8  -4   6       60.04       54.61     16.96 o 
   9  -4   6       11.68        7.38      2.91 o 
  -9  -3   6        0.56        1.52      1.62 o 
  -8  -3   6        4.23        3.22      1.77 o 
  -7  -3   6        2.12        4.38      1.65 o 
  -6  -3   6        2.44        2.49      0.60 o 
  -5  -3   6       18.35       19.34      1.68 o 
  -4  -3   6       29.67       28.38      4.87 o 
  -3  -3   6        9.25        8.24      0.78 o 
  -2  -3   6       20.85       25.29      1.66 o 
  -1  -3   6       17.41       18.07      1.08 o 
   0  -3   6       22.36       22.63      2.26 o 
   1  -3   6       11.83       13.01      1.21 o 
   2  -3   6        2.08        1.80      0.94 o 
   3  -3   6      221.96      269.78     10.28 o 
   4  -3   6        1.68        4.21      1.34 o 
   5  -3   6       14.77       10.43      3.93 o 
   6  -3   6       25.34       20.91      5.84 o 
   7  -3   6       88.55       86.07     12.49 o 
   8  -3   6      131.66      141.85     16.11 o 
   9  -3   6       23.89       25.46      3.29 o 
  -9  -2   6        4.28        3.84      2.44 o 
  -8  -2   6       48.84       45.49      9.66 o 
  -7  -2   6        7.91        5.10      1.77 o 
  -6  -2   6       13.87       14.55      4.02 o 
  -5  -2   6      102.56      105.96      6.37 o 
  -4  -2   6        7.44        7.92      1.39 o 
  -3  -2   6        0.22        0.25      0.59 o 
  -2  -2   6        1.47        1.38      0.33 o 
  -1  -2   6       19.03       15.46      2.43 o 
   0  -2   6        6.25        4.47      0.56 o 
   1  -2   6      704.35      924.91     15.37 o 
   2  -2   6      264.66      269.00      6.25 o 
   3  -2   6        3.29        4.37      1.08 o 
   4  -2   6       36.35       32.30      3.16 o 
   5  -2   6        2.27        1.57      0.98 o 
   6  -2   6       80.55       95.31      5.75 o 
   7  -2   6       57.91       69.17      4.71 o 
   8  -2   6        0.07        0.07      1.01 o 
   9  -2   6        3.56        2.62      1.67 o 
 -10  -1   6        5.90        3.99      2.18 o 
  -9  -1   6        9.73        8.41      2.50 o 
  -8  -1   6       23.70       22.35      3.44 o 
  -7  -1   6        0.26        0.84      0.80 o 
  -6  -1   6        7.01        8.33      1.72 o 
  -5  -1   6        2.15        4.07      1.45 o 
  -4  -1   6       11.03       10.69      1.34 o 
  -3  -1   6       90.98       90.74      3.75 o 
  -2  -1   6       99.94      105.76     13.46 o 
  -1  -1   6      315.13      299.90      7.78 o 
   0  -1   6       44.17       56.23      2.04 o 
   1  -1   6       20.50       16.06      1.06 o 
   2  -1   6       24.33       19.35      1.85 o 
   3  -1   6       11.30       10.90      2.33 o 
   4  -1   6       19.48       20.85      2.03 o 
   5  -1   6      245.24      271.56     16.57 o 
   6  -1   6      527.59      575.86     42.66 o 
   7  -1   6       36.21       41.99      2.77 o 
   8  -1   6        4.57        3.83      3.00 o 
 -10   0   6       10.75        8.00      2.92 o 
  -9   0   6        1.49        2.03      1.21 o 
  -8   0   6        8.20        6.79      1.86 o 
  -7   0   6       38.38       38.94      6.94 o 
  -6   0   6        0.05        2.31      0.99 o 
  -5   0   6        0.02        1.36      0.79 o 
  -4   0   6       10.02       16.04      1.97 o 
  -3   0   6       63.43       76.91      4.37 o 
  -2   0   6       20.07       19.58      2.15 o 
  -1   0   6      607.10      713.47     19.77 o 
   0   0   6      512.68      542.79     11.22 o 
   1   0   6       18.83       12.80      1.24 o 
   2   0   6        1.37        1.82      1.37 o 
   3   0   6        6.49        9.65      1.87 o 
   4   0   6      637.71      662.73     28.96 o 
   5   0   6      292.41      339.38     20.54 o 
   6   0   6        6.53        4.64      1.33 o 
   7   0   6        3.69        3.25      1.17 o 
   8   0   6        0.07        1.06      1.02 o 
 -10   1   6        0.85       -0.93      1.89 o 
  -9   1   6        2.75        2.63      0.98 o 
  -8   1   6        2.40        2.38      0.92 o 
  -7   1   6       32.24       39.68      4.26 o 
  -6   1   6        0.81        1.17      0.59 o 
  -5   1   6        4.13        6.22      1.52 o 
  -4   1   6       13.90       13.86      1.68 o 
  -3   1   6        2.93        4.14      1.43 o 
  -2   1   6      178.78      182.69      7.69 o 
  -1   1   6       77.54       55.96      1.71 o 
   0   1   6       54.70       64.51      2.15 o 
   1   1   6       56.84       56.65      2.51 o 
   2   1   6        0.30        1.86      0.81 o 
   3   1   6      321.14      323.31     14.63 o 
   4   1   6     1286.63     1425.51     26.43 o 
   5   1   6      210.77      230.59      7.30 o 
   6   1   6       24.42       23.50      4.54 o 
   7   1   6        8.08        6.86      1.54 o 
   8   1   6        9.71        9.38      3.14 o 
 -10   2   6        1.89        2.39      2.32 o 
  -9   2   6        7.51        1.00      2.97 o 
  -8   2   6        3.19        7.48      2.07 o 
  -7   2   6        9.68       10.04      1.82 o 
  -6   2   6        0.97        1.53      0.60 o 
  -5   2   6        6.64        3.76      1.65 o 
  -4   2   6       35.21       40.08      3.73 o 
  -3   2   6      617.70      759.89     14.16 o 
  -2   2   6      150.66      147.27      9.60 o 
  -1   2   6      258.95      271.66      7.06 o 
   0   2   6       39.20       42.64      2.11 o 
   1   2   6        3.92        4.99      1.16 o 
   2   2   6     1271.11     1247.58     26.86 o 
   3   2   6      497.76      529.18     23.28 o 
   4   2   6       39.59       37.25      4.25 o 
   5   2   6        9.50       10.00      1.69 o 
   6   2   6        2.09        1.55      1.41 o 
   7   2   6       40.74       52.42      5.41 o 
   8   2   6       10.67       19.15      4.64 o 
  -9   3   6        3.97        3.40      2.92 o 
  -8   3   6        4.04        2.86      2.38 o 
  -7   3   6       16.00       18.31      4.76 o 
  -6   3   6        5.71       10.04      2.47 o 
  -5   3   6        3.44        5.43      2.44 o 
  -4   3   6      111.89      123.26      9.58 o 
  -3   3   6       13.57       13.34      1.16 o 
  -2   3   6      183.34      203.95      5.74 o 
  -1   3   6       10.25       12.70      1.16 o 
   0   3   6       95.79      102.21      3.78 o 
   1   3   6      397.63      458.45     11.43 o 
   2   3   6      405.09      419.13     18.65 o 
   3   3   6      490.73      490.79     28.88 o 
   4   3   6        2.31        1.55      1.09 o 
   5   3   6       68.49       69.16      6.85 o 
   6   3   6       59.79       69.67      6.50 o 
   7   3   6       30.93       25.45      5.66 o 
  -9   4   6        0.42        0.25      1.93 o 
  -8   4   6        0.41        1.55      1.14 o 
  -7   4   6       24.15       24.83      6.92 o 
  -6   4   6        3.85        5.87      1.82 o 
  -5   4   6       79.57       80.41      9.81 o 
  -4   4   6      114.45      108.74      6.64 o 
  -3   4   6       12.70       11.41      1.25 o 
  -2   4   6       61.46       56.65      3.37 o 
  -1   4   6       15.77       15.64      1.41 o 
   1   4   6       29.27       31.11      4.09 o 
   2   4   6        9.97       11.45      1.66 o 
   3   4   6       58.55       53.87      3.91 o 
   4   4   6       14.22       12.12      4.09 o 
   5   4   6       22.57       18.99      3.81 o 
   6   4   6       22.98       22.96      4.62 o 
   7   4   6        4.94        3.15      2.01 o 
  -9   5   6        1.99       -0.27      1.57 o 
  -8   5   6        0.96        0.16      1.11 o 
  -7   5   6        5.88        3.80      1.52 o 
  -6   5   6        0.19        2.29      1.69 o 
  -5   5   6        0.25        2.97      1.92 o 
  -4   5   6        4.43        3.54      1.16 o 
  -3   5   6       33.12       30.62      2.73 o 
  -2   5   6       13.03       11.83      1.31 o 
  -1   5   6      467.23      555.39     12.31 o 
   0   5   6      564.47      657.62     38.53 o 
   1   5   6        1.07        1.67      1.19 o 
   2   5   6        4.95        4.07      1.51 o 
   3   5   6        0.16        1.06      1.10 o 
   4   5   6       37.19       33.09      2.89 o 
   5   5   6        0.73        2.08      2.27 o 
   6   5   6        2.13        9.37      2.94 o 
  -8   6   6        4.30        2.80      1.95 o 
  -7   6   6       17.70       15.91      5.51 o 
  -6   6   6        0.13        0.51      1.29 o 
  -5   6   6        0.06        2.37      1.54 o 
  -4   6   6        0.79        2.52      1.28 o 
  -3   6   6        0.01        1.00      0.93 o 
  -2   6   6      561.97      623.64     15.92 o 
  -1   6   6       12.20       14.26      1.68 o 
   0   6   6       46.51       55.20      3.22 o 
   1   6   6       61.19       58.54      3.11 o 
   2   6   6        5.95        4.53      1.28 o 
   3   6   6       43.90       44.79      8.41 o 
   4   6   6        3.07        3.46      2.32 o 
   5   6   6        0.03        2.47      1.93 o 
  -7   7   6        0.58        0.68      1.24 o 
  -6   7   6        4.17        5.77      1.65 o 
  -5   7   6        2.45        4.62      2.09 o 
  -4   7   6        9.90        5.82      2.19 o 
  -3   7   6      113.93      125.52      4.94 o 
  -2   7   6      292.26      358.12     49.24 o 
  -1   7   6        1.73        2.52      1.13 o 
   0   7   6        7.91        7.56      1.59 o 
   1   7   6       11.14       13.04      1.77 o 
   2   7   6        4.65        2.99      1.14 o 
   3   7   6        0.13       -1.08      1.33 o 
   4   7   6        0.39        1.11      2.42 o 
  -6   8   6        3.88        1.92      1.48 o 
  -5   8   6        7.57        3.38      1.62 o 
  -4   8   6      163.80      177.20     11.49 o 
  -3   8   6        7.11        4.25      1.74 o 
  -2   8   6       36.26       37.38      3.68 o 
  -1   8   6       59.84       54.86      5.82 o 
   0   8   6        6.81        7.09      1.61 o 
   1   8   6        0.22        1.33      1.44 o 
   2   8   6        4.13        3.74      1.79 o 
   3   8   6        0.73        1.55      1.57 o 
  -5   9   6       34.53       27.99      8.14 o 
  -4   9   6       65.64       50.11     14.43 o 
  -3   9   6        0.99        1.66      1.55 o 
  -2   9   6        3.39        2.05      0.93 o 
  -1   9   6        0.14        1.74      0.88 o 
   0   9   6        1.09        2.41      1.36 o 
   1   9   6        2.93       -0.27      1.42 o 
  -2 -11   7       10.01        7.38      1.48 o 
  -1 -11   7        5.76        2.81      1.23 o 
   0 -11   7       32.75       31.19      4.29 o 
   1 -11   7        2.17        0.44      1.12 o 
   2 -11   7        1.86        4.69      2.39 o 
   3 -11   7        6.59        5.58      2.77 o 
   4 -11   7        3.97        5.53      2.27 o 
  -4 -10   7        4.10        2.74      1.21 o 
  -3 -10   7        6.06        7.77      2.09 o 
  -2 -10   7        1.00        1.03      0.99 o 
  -1 -10   7        4.48        6.81      1.67 o 
   0 -10   7      134.91      128.64      6.37 o 
   1 -10   7       13.51       13.51      1.55 o 
   2 -10   7        1.10        1.74      1.63 o 
   3 -10   7        0.23        3.33      2.31 o 
   4 -10   7        5.09        1.48      2.04 o 
   5 -10   7        7.98        4.84      2.90 o 
  -5  -9   7        4.52        1.66      1.08 o 
  -4  -9   7        0.84        1.77      0.99 o 
  -3  -9   7        4.79        3.96      2.38 o 
  -2  -9   7        5.14        3.85      1.21 o 
  -1  -9   7       15.66       12.34      1.87 o 
   0  -9   7        0.59        1.82      0.76 o 
   1  -9   7        0.06        1.06      0.67 o 
   2  -9   7        9.26        8.64      1.74 o 
   3  -9   7        8.72        9.02      2.63 o 
   4  -9   7       61.71       77.87      6.93 o 
   5  -9   7       36.53       42.91      9.50 o 
   6  -9   7        9.47        9.15      2.88 o 
  -6  -8   7        0.08        5.55      2.91 o 
  -5  -8   7       18.03       16.14      1.81 o 
  -4  -8   7       22.23       22.58      2.26 o 
  -3  -8   7        6.87        7.02      1.51 o 
  -2  -8   7      193.08      164.47      5.98 o 
  -1  -8   7        2.89        3.16      0.76 o 
   0  -8   7       36.14       33.05      2.19 o 
   1  -8   7       45.55       48.90      2.56 o 
   2  -8   7       14.01       16.82      2.01 o 
   3  -8   7       80.98       86.24     11.28 o 
   4  -8   7       13.95       12.94      3.05 o 
   5  -8   7        0.28       -0.93      1.90 o 
   6  -8   7        0.77        0.59      1.33 o 
   7  -8   7        0.40        0.39      1.38 o 
  -7  -7   7       10.08       11.67      4.83 o 
  -6  -7   7        0.10        0.77      1.61 o 
  -5  -7   7        8.81        6.47      1.32 o 
  -4  -7   7       14.11        5.83      1.25 o 
  -3  -7   7       91.36       79.89      4.14 o 
  -2  -7   7       16.84       16.42      1.19 o 
  -1  -7   7        7.39        8.60      1.54 o 
   0  -7   7        8.98        9.23      1.01 o 
   1  -7   7        3.34        2.69      1.09 o 
   2  -7   7       55.59       65.70      3.93 o 
   3  -7   7       88.55      100.57      4.27 o 
   4  -7   7      110.06      124.43     13.53 o 
   5  -7   7        0.11        3.58      1.56 o 
   6  -7   7        0.96        0.87      1.34 o 
   7  -7   7        1.67        1.96      1.48 o 
  -8  -6   7        0.38       -1.26      1.69 o 
  -7  -6   7        7.21        6.61      4.06 o 
  -6  -6   7       10.86        6.20      2.99 o 
  -5  -6   7        1.38        2.01      0.81 o 
  -4  -6   7      302.97      292.74      8.50 o 
  -3  -6   7       43.79       37.20      2.47 o 
  -2  -6   7        8.29        8.45      0.89 o 
  -1  -6   7      227.17      227.41      4.85 o 
   0  -6   7       13.58       13.15      1.17 o 
   1  -6   7      545.18      599.09     10.19 o 
   2  -6   7       11.98       11.84      1.40 o 
   3  -6   7       10.68       15.08      1.42 o 
   4  -6   7        1.08        2.46      1.15 o 
   5  -6   7        2.47        1.25      1.55 o 
   6  -6   7        1.76        1.50      1.84 o 
   7  -6   7       11.09       12.70      3.84 o 
   8  -6   7       12.99       16.25      3.74 o 
  -8  -5   7        0.09        0.80      0.90 o 
  -7  -5   7        4.60        4.66      2.72 o 
  -6  -5   7       65.37       62.88     18.33 o 
  -5  -5   7       36.02       38.17      2.96 o 
  -4  -5   7       39.96       31.94      2.37 o 
  -3  -5   7       44.57       39.71      1.79 o 
  -2  -5   7       49.55       53.35      3.59 o 
  -1  -5   7        2.28        2.95      0.67 o 
   0  -5   7      515.13      568.14     11.04 o 
   1  -5   7       49.54       41.96      2.29 o 
   2  -5   7      252.78      294.20     11.03 o 
   3  -5   7       43.25       36.15      3.04 o 
   4  -5   7        0.01        1.23      0.81 o 
   5  -5   7       57.38       58.66     10.91 o 
   6  -5   7       10.57        9.10      2.80 o 
   7  -5   7        2.21        1.45      2.23 o 
   8  -5   7       19.17       18.92      5.22 o 
  -9  -4   7        3.80        5.31      2.34 o 
  -8  -4   7        6.27        9.91      3.33 o 
  -7  -4   7        3.58        2.78      1.72 o 
  -6  -4   7       95.17       74.61     16.06 o 
  -5  -4   7       26.93       31.44      3.42 o 
  -4  -4   7        0.60        0.94      0.63 o 
  -3  -4   7      261.89      276.46     10.83 o 
  -2  -4   7        1.76        1.28      0.62 o 
  -1  -4   7      316.43      315.39     10.27 o 
   0  -4   7       63.83       68.26      2.59 o 
   1  -4   7        0.98        1.49      0.77 o 
   2  -4   7        0.77        2.61      0.81 o 
   3  -4   7       56.85       58.19      4.09 o 
   4  -4   7       13.56       11.63      1.86 o 
   5  -4   7       37.95       40.45      5.17 o 
   6  -4   7       17.10       21.01      3.34 o 
   7  -4   7        4.62        9.90      4.62 o 
   8  -4   7       56.06       79.31     13.70 o 
  -9  -3   7        1.68        1.93      0.99 o 
  -8  -3   7       18.64       11.89      3.24 o 
  -7  -3   7        5.77        2.86      1.46 o 
  -6  -3   7        7.00        8.90      1.44 o 
  -5  -3   7        5.41        5.12      0.97 o 
  -4  -3   7        1.57        2.07      1.01 o 
  -3  -3   7      197.56      210.85      7.97 o 
  -2  -3   7      580.09      602.31     21.09 o 
  -1  -3   7        1.86        1.61      0.47 o 
   0  -3   7      100.51      104.48      4.25 o 
   1  -3   7       27.33       30.57      2.23 o 
   2  -3   7       10.93        7.30      0.97 o 
   3  -3   7       89.55       95.40      6.07 o 
   4  -3   7      105.90      107.68      4.55 o 
   5  -3   7       14.01       12.98      2.51 o 
   6  -3   7       74.63       91.86     10.10 o 
   7  -3   7      177.62      220.20     15.93 o 
   8  -3   7       95.13      123.74     13.05 o 
  -9  -2   7        5.71        8.67      2.94 o 
  -8  -2   7       35.87       32.10      6.91 o 
  -7  -2   7        0.20        0.68      0.58 o 
  -6  -2   7        3.64        2.89      1.46 o 
  -5  -2   7       67.79       79.15      4.64 o 
  -4  -2   7       13.43       13.97      3.29 o 
  -3  -2   7      158.35      174.99     11.88 o 
  -2  -2   7       14.87       16.32      1.67 o 
  -1  -2   7        2.06        1.64      0.61 o 
   0  -2   7        7.40        6.57      0.77 o 
   1  -2   7        5.06        4.91      0.71 o 
   2  -2   7        8.56        7.86      1.11 o 
   3  -2   7       63.91       54.62      4.54 o 
   4  -2   7       16.90       17.02      1.93 o 
   5  -2   7        4.62        2.21      1.22 o 
   6  -2   7      190.86      221.37     14.03 o 
   7  -2   7        9.38       11.06      2.25 o 
   8  -2   7        0.77        1.80      1.10 o 
  -9  -1   7        0.82        2.09      1.26 o 
  -8  -1   7        0.91        0.01      0.82 o 
  -7  -1   7        2.06        6.64      2.56 o 
  -6  -1   7       14.48       13.20      1.53 o 
  -5  -1   7      150.02      159.40      6.06 o 
  -4  -1   7      259.58      268.93     14.44 o 
  -3  -1   7       22.66       24.35      2.28 o 
  -2  -1   7      135.72      145.74      5.38 o 
  -1  -1   7      206.91      231.79     11.54 o 
   0  -1   7       26.02       22.02      2.09 o 
   1  -1   7       53.64       58.17      7.69 o 
   2  -1   7      185.44      203.56     13.55 o 
   3  -1   7        4.82        4.93      0.87 o 
   4  -1   7        1.11        0.71      0.77 o 
   5  -1   7      367.18      393.13     11.01 o 
   6  -1   7      107.35      127.88      9.15 o 
   7  -1   7        9.18       11.17      4.87 o 
   8  -1   7        0.92        0.95      1.23 o 
  -9   0   7        0.30        1.15      0.80 o 
  -8   0   7        6.38        7.16      2.08 o 
  -7   0   7        3.64        3.39      1.34 o 
  -6   0   7       43.27       50.39      4.25 o 
  -5   0   7       85.03       94.83      5.50 o 
  -4   0   7        9.66       11.82      3.04 o 
  -3   0   7       23.07       28.37      3.26 o 
  -2   0   7        0.02        1.96      1.40 o 
  -1   0   7       50.07       59.13      2.95 o 
   0   0   7      156.80      148.25      4.52 o 
   1   0   7       89.61       85.29      7.67 o 
   2   0   7       33.90       32.19      2.21 o 
   3   0   7        0.37        1.32      0.99 o 
   4   0   7      600.86      660.65     38.78 o 
   5   0   7       20.60       26.31      3.64 o 
   6   0   7       33.90       45.58      5.21 o 
   7   0   7        0.40        0.56      0.95 o 
   8   0   7        0.53        2.10      1.19 o 
  -9   1   7        0.89        2.59      1.34 o 
  -8   1   7        0.02        0.88      1.12 o 
  -7   1   7       80.21       95.21      8.40 o 
  -6   1   7      146.00      176.04     12.56 o 
  -5   1   7        1.61        2.80      1.67 o 
  -4   1   7      139.15      141.34      7.55 o 
  -3   1   7      127.87      145.72      5.48 o 
  -2   1   7        2.99        3.03      1.46 o 
  -1   1   7      197.16      218.65      8.61 o 
   0   1   7      127.32      134.17      5.35 o 
   1   1   7        0.50        0.99      0.71 o 
   2   1   7        4.10        3.22      0.85 o 
   3   1   7     1175.83     1279.57     24.03 o 
   4   1   7       12.15       12.78      1.54 o 
   5   1   7        0.77        0.21      0.80 o 
   6   1   7        0.14        1.00      1.22 o 
   7   1   7        7.43       12.56      3.82 o 
  -9   2   7        4.04       -0.33      1.64 o 
  -8   2   7       27.68       35.23      7.49 o 
  -7   2   7       42.03       33.13      8.83 o 
  -6   2   7        4.82        5.27      2.04 o 
  -5   2   7       62.63       66.86      7.27 o 
  -4   2   7        0.60        2.33      1.79 o 
  -3   2   7      250.75      271.27     18.39 o 
  -2   2   7      122.29      137.69      7.50 o 
  -1   2   7       13.47       10.73      1.02 o 
   0   2   7        4.04        5.03      2.96 o 
   1   2   7       33.59       35.12      2.58 o 
   2   2   7     1373.69     1365.73     25.08 o 
   3   2   7        9.43        7.70      1.70 o 
   4   2   7        3.20        4.15      1.22 o 
   5   2   7        0.37        1.35      1.42 o 
   6   2   7        0.53        1.29      1.35 o 
   7   2   7        0.00        4.83      2.36 o 
  -9   3   7       47.25       47.78      9.67 o 
  -8   3   7       29.24       27.89      5.83 o 
  -7   3   7        1.42        1.81      2.46 o 
  -6   3   7       54.66       64.30     14.46 o 
  -5   3   7       71.57       88.20      6.59 o 
  -4   3   7       13.67       22.71      3.84 o 
  -3   3   7       30.47       30.22      3.68 o 
  -2   3   7       14.43       17.60      2.89 o 
  -1   3   7       17.82       15.69      2.12 o 
   0   3   7       19.03       21.25      1.76 o 
   1   3   7     1549.26     1687.89     53.40 o 
   2   3   7      111.10      112.41      7.49 o 
   3   3   7       98.97       93.47      3.73 o 
   4   3   7       22.17       22.34      2.35 o 
   5   3   7       36.20       35.77      2.80 o 
   6   3   7       67.01       80.06     12.07 o 
  -9   4   7       23.60       19.88      5.54 o 
  -8   4   7        1.09        2.38      1.55 o 
  -7   4   7        5.03        4.23      2.67 o 
  -6   4   7        7.73       13.76      4.11 o 
  -5   4   7       12.32       16.50      3.14 o 
  -4   4   7       26.61       27.86      3.90 o 
  -3   4   7        2.61        4.76      2.51 o 
  -2   4   7      179.69      179.12     11.18 o 
  -1   4   7       82.70       96.54      9.45 o 
   0   4   7      473.28      514.69     30.35 o 
   1   4   7       15.24       15.36      1.66 o 
   2   4   7        2.18        3.74      1.12 o 
   3   4   7       32.01       30.40      2.88 o 
   4   4   7        5.32        2.56      1.02 o 
   5   4   7        0.45        3.04      2.55 o 
   6   4   7       24.00       36.04      4.70 o 
  -8   5   7        6.69        4.95      1.47 o 
  -7   5   7        3.85        9.73      2.40 o 
  -6   5   7        2.29        3.42      1.56 o 
  -5   5   7       26.91       31.68      5.97 o 
  -4   5   7        5.45        5.39      2.78 o 
  -3   5   7        0.21        2.71      1.92 o 
  -2   5   7        1.26        0.35      0.97 o 
  -1   5   7      334.06      382.94     22.42 o 
   0   5   7       75.22       85.59      3.65 o 
   1   5   7        2.84        3.12      1.09 o 
   2   5   7        0.61       -0.18      0.91 o 
   3   5   7        0.27        1.01      1.04 o 
   4   5   7      101.60      106.95      6.87 o 
   5   5   7       29.91       25.92      4.22 o 
  -7   6   7        0.01        2.00      2.01 o 
  -6   6   7        0.00        0.94      1.08 o 
  -5   6   7        7.15       13.14      4.84 o 
  -4   6   7       16.83       20.64      3.80 o 
  -3   6   7      152.81      160.10      8.73 o 
  -2   6   7      372.43      430.99     17.95 o 
  -1   6   7        2.15        2.01      1.12 o 
   0   6   7        3.70        2.17      2.36 o 
   1   6   7       35.68       30.10      3.04 o 
   2   6   7       10.14        9.43      2.53 o 
   3   6   7        0.43        0.29      1.61 o 
   4   6   7        6.84       16.77      3.42 o 
  -6   7   7        0.15       -0.33      1.65 o 
  -5   7   7        0.16        1.38      1.51 o 
  -4   7   7       12.88       11.15      3.06 o 
  -3   7   7       98.65       94.66     13.02 o 
  -2   7   7       24.60       19.83      2.31 o 
  -1   7   7        0.01        1.89      1.66 o 
   0   7   7        0.03        0.80      1.37 o 
   1   7   7        6.94        4.14      2.06 o 
   2   7   7       75.64       75.89     16.66 o 
   3   7   7       22.28       21.84      3.72 o 
  -5   8   7       60.48       49.48     13.68 o 
  -4   8   7      147.62      129.49     17.57 o 
  -3   8   7        5.86        1.21      1.90 o 
  -2   8   7        0.50        2.84      1.63 o 
  -1   8   7        1.43        2.04      0.92 o 
   0   8   7        7.75        3.91      1.77 o 
   1   8   7        2.49        3.66      2.00 o 
  -1 -11   8        0.48        1.23      1.17 o 
   0 -11   8        0.30        1.43      1.15 o 
   1 -11   8        9.89       10.23      4.04 o 
   2 -11   8        3.37        1.73      0.86 o 
   3 -11   8       21.74       26.07      2.62 o 
  -3 -10   8        0.60        2.38      1.32 o 
  -2 -10   8        0.03        0.10      1.62 o 
  -1 -10   8        8.51        6.15      1.83 o 
   0 -10   8       22.00       24.28      6.93 o 
   1 -10   8        0.55        0.59      0.68 o 
   2 -10   8        0.20        1.79      1.65 o 
   3 -10   8       17.64       20.16      3.01 o 
   4 -10   8       71.52       91.80      6.93 o 
  -5  -9   8        0.02        1.47      1.81 o 
  -4  -9   8        0.22        1.21      1.27 o 
  -3  -9   8        0.55        1.50      0.96 o 
  -2  -9   8        7.56        4.20      1.43 o 
  -1  -9   8        0.09        1.06      0.58 o 
   0  -9   8        0.91        0.77      0.62 o 
   1  -9   8       41.66       50.30      2.70 o 
   2  -9   8        2.74        3.49      1.03 o 
   3  -9   8       15.93       14.41      1.57 o 
   4  -9   8      126.51      116.95     30.15 o 
   5  -9   8       22.74       17.76      4.25 o 
  -6  -8   8        0.02        1.38      1.75 o 
  -5  -8   8        1.33        2.77      2.09 o 
  -4  -8   8        3.73        2.53      2.57 o 
  -3  -8   8        4.00        2.98      1.13 o 
  -2  -8   8       20.61       17.15      1.33 o 
  -1  -8   8        5.02        3.58      1.40 o 
   0  -8   8        0.89        1.14      0.59 o 
   1  -8   8       34.03       38.91      2.62 o 
   2  -8   8      165.95      193.26      9.89 o 
   3  -8   8       76.50       80.81      3.10 o 
   4  -8   8        1.10        1.45      1.04 o 
   5  -8   8        1.15        1.65      2.01 o 
   6  -8   8        0.05        1.25      1.76 o 
  -7  -7   8        0.04        2.32      1.41 o 
  -6  -7   8        0.40        2.00      2.27 o 
  -5  -7   8       13.04        9.56      2.70 o 
  -4  -7   8       17.39        9.68      1.62 o 
  -3  -7   8       18.54       16.61      1.69 o 
  -2  -7   8        5.33        4.78      1.14 o 
  -1  -7   8       62.08       53.22      2.57 o 
   0  -7   8       18.22       17.13      1.81 o 
   1  -7   8       42.77       45.22      3.80 o 
   2  -7   8      735.24      848.24      9.40 o 
   3  -7   8        6.59        3.27      0.90 o 
   4  -7   8        1.26        4.48      1.39 o 
   5  -7   8        0.08        1.66      0.72 o 
   6  -7   8        3.71        3.04      2.61 o 
   7  -7   8        1.99        1.69      1.51 o 
  -7  -6   8        1.90        2.13      1.92 o 
  -6  -6   8        6.46        3.68      2.15 o 
  -5  -6   8       69.09       58.80     16.02 o 
  -4  -6   8       21.51       22.18      1.84 o 
  -3  -6   8       12.01        8.04      1.00 o 
  -2  -6   8       35.47       29.80      2.15 o 
  -1  -6   8        0.00        0.56      0.53 o 
   0  -6   8      188.74      204.77     10.30 o 
   1  -6   8      137.83      136.85      7.22 o 
   2  -6   8       95.12      103.27      3.68 o 
   3  -6   8        8.74       10.77      1.83 o 
   4  -6   8        0.01        1.54      0.99 o 
   5  -6   8       11.76       18.43      2.58 o 
   6  -6   8        5.14        6.89      1.51 o 
   7  -6   8        2.79        1.60      1.41 o 
  -8  -5   8        1.47        2.20      2.22 o 
  -7  -5   8        9.34        9.88      5.20 o 
  -6  -5   8        0.51        2.90      1.57 o 
  -5  -5   8       66.44       63.79     17.57 o 
  -4  -5   8        9.41        6.33      2.65 o 
  -3  -5   8       66.73       58.98      3.93 o 
  -2  -5   8        3.11        2.50      0.64 o 
  -1  -5   8      384.82      410.68      8.00 o 
   0  -5   8     1333.57     1460.22     22.65 o 
   1  -5   8      128.87      134.41      3.85 o 
   2  -5   8        4.43        2.09      1.33 o 
   3  -5   8       46.74       33.42      2.80 o 
   4  -5   8        3.16        3.38      1.20 o 
   5  -5   8       44.59       47.15      3.76 o 
   6  -5   8        7.28        9.86      1.91 o 
   7  -5   8       32.14       43.10      6.09 o 
  -8  -4   8        0.42        1.79      1.47 o 
  -7  -4   8       50.34       50.33     10.04 o 
  -6  -4   8        0.16        0.15      0.88 o 
  -5  -4   8       55.75       59.57      8.66 o 
  -4  -4   8        5.51        3.43      1.14 o 
  -3  -4   8        0.97        0.56      0.63 o 
  -2  -4   8      848.35      906.75     31.95 o 
  -1  -4   8      136.81      135.83      6.44 o 
   0  -4   8      239.12      244.01     10.06 o 
   1  -4   8       62.72       61.22      4.51 o 
   2  -4   8       12.19       11.85      1.42 o 
   3  -4   8       43.13       35.40      3.71 o 
   4  -4   8       17.38       13.40      2.11 o 
   5  -4   8        4.07        5.12      1.32 o 
   6  -4   8       18.34       18.81      2.62 o 
   7  -4   8        1.04        3.05      1.78 o 
  -8  -3   8        0.53        0.84      1.47 o 
  -7  -3   8       19.01       16.92      6.58 o 
  -6  -3   8        0.13        1.60      2.08 o 
  -5  -3   8       57.63       59.09      8.00 o 
  -4  -3   8        0.00        1.40      0.88 o 
  -3  -3   8      221.76      229.78     23.43 o 
  -2  -3   8      955.45     1077.40     75.16 o 
  -1  -3   8       43.12       41.45      2.71 o 
   0  -3   8       18.69       22.02      3.28 o 
   1  -3   8        0.31        0.67      0.59 o 
   2  -3   8        1.39        0.43      0.86 o 
   3  -3   8       37.58       25.35      3.08 o 
   4  -3   8        8.26        6.59      2.44 o 
   5  -3   8       39.22       36.05      3.97 o 
   6  -3   8        0.02       -0.25      0.98 o 
   7  -3   8       36.68       32.81     11.86 o 
  -9  -2   8        4.40        5.88      2.09 o 
  -8  -2   8        0.00        2.09      1.25 o 
  -7  -2   8        1.81        1.65      0.87 o 
  -6  -2   8       16.47       13.31      3.51 o 
  -5  -2   8        6.27        3.79      1.06 o 
  -4  -2   8      729.94      914.00     26.10 o 
  -3  -2   8      215.35      215.24     19.50 o 
  -2  -2   8       73.38       82.46      6.12 o 
  -1  -2   8        0.14        0.12      0.37 o 
   0  -2   8       35.42       32.31      2.48 o 
   1  -2   8      169.31      198.35     14.47 o 
   2  -2   8        8.54        7.22      1.20 o 
   3  -2   8        2.38        1.67      0.92 o 
   4  -2   8       65.23       59.57      4.21 o 
   5  -2   8        7.35        7.85      1.78 o 
   6  -2   8       45.46       56.12      9.79 o 
   7  -2   8       13.55       13.92      2.92 o 
  -9  -1   8        2.15        4.09      1.48 o 
  -8  -1   8        0.45        1.82      1.29 o 
  -7  -1   8        8.72        7.56      1.54 o 
  -6  -1   8        0.00        0.67      1.59 o 
  -5  -1   8      176.07      202.63     14.58 o 
  -4  -1   8      457.44      559.27     25.54 o 
  -3  -1   8        0.55        1.17      0.89 o 
  -2  -1   8       77.82       78.68      4.92 o 
  -1  -1   8        0.55        0.37      0.54 o 
   0  -1   8       19.45       14.74      1.15 o 
   1  -1   8        1.86        1.28      0.70 o 
   2  -1   8        2.20        3.49      1.00 o 
   3  -1   8       31.18       32.48      3.42 o 
   4  -1   8        6.42        5.41      2.02 o 
   5  -1   8       54.23       48.88      4.72 o 
   6  -1   8        0.44        0.78      2.36 o 
   7  -1   8       17.42       25.39      4.34 o 
  -9   0   8        0.01        1.13      0.80 o 
  -8   0   8        0.87        0.60      1.40 o 
  -7   0   8        3.93        3.92      1.85 o 
  -6   0   8      264.19      327.50     10.55 o 
  -5   0   8      193.17      220.80      8.89 o 
  -4   0   8        6.56        5.78      1.11 o 
  -3   0   8       17.12       21.60      2.16 o 
  -2   0   8       17.14       14.91      1.74 o 
  -1   0   8       76.09       82.42      6.69 o 
   0   0   8       15.81       15.15      1.69 o 
   1   0   8       19.63       17.38      4.68 o 
   2   0   8        0.20        0.62      0.78 o 
   3   0   8        0.66        1.03      0.93 o 
   4   0   8      105.05      113.68      4.31 o 
   5   0   8        0.58        1.25      1.36 o 
   6   0   8        5.31        4.05      2.56 o 
   7   0   8        0.26        0.05      1.03 o 
  -9   1   8        7.27        6.41      1.96 o 
  -8   1   8        0.00        1.68      1.92 o 
  -7   1   8       57.56       73.93      6.13 o 
  -6   1   8      131.36      138.03      8.33 o 
  -5   1   8        5.49        6.03      1.70 o 
  -4   1   8       93.66      105.83      7.53 o 
  -3   1   8       14.90       19.35      3.10 o 
  -2   1   8        5.91        3.94      1.52 o 
  -1   1   8       68.04       60.83      5.93 o 
   0   1   8       31.61       28.42      2.05 o 
   1   1   8       21.80       16.97      1.63 o 
   2   1   8       77.97       73.86      5.24 o 
   3   1   8       51.05       55.42      3.11 o 
   4   1   8        1.02        0.40      0.83 o 
   5   1   8       15.08       17.94      2.14 o 
   6   1   8        7.73        7.12      2.87 o 
   7   1   8        1.87        3.57      1.53 o 
  -9   2   8        0.74        0.65      1.98 o 
  -8   2   8      112.25      132.18     29.27 o 
  -7   2   8       67.42       77.58     20.32 o 
  -6   2   8        0.10        1.86      1.92 o 
  -5   2   8       41.59       49.99      4.73 o 
  -4   2   8       16.48       23.88      3.59 o 
  -3   2   8        5.87        6.40      2.12 o 
  -2   2   8       50.66       60.16      4.93 o 
  -1   2   8       83.72       92.92      3.27 o 
   0   2   8       21.38       19.77      1.76 o 
   1   2   8      156.35      150.76      9.53 o 
   2   2   8        0.29        0.23      0.80 o 
   3   2   8        8.56        8.06      1.45 o 
   4   2   8       67.40       67.81      4.30 o 
   5   2   8        0.14        1.23      0.97 o 
   6   2   8        4.08        5.10      1.98 o 
  -8   3   8       52.91       49.81     15.22 o 
  -7   3   8        9.81       10.37      2.39 o 
  -6   3   8        7.20       10.07      2.90 o 
  -5   3   8        9.67       14.10      3.15 o 
  -4   3   8       14.20       17.35      3.35 o 
  -3   3   8        2.50        3.34      2.09 o 
  -2   3   8       54.23       60.44      7.04 o 
  -1   3   8      135.50      135.53      8.68 o 
   0   3   8       63.08       64.52      5.10 o 
   1   3   8       13.74       12.56      1.51 o 
   2   3   8        0.56        2.02      0.98 o 
   3   3   8       44.09       39.25      2.72 o 
   4   3   8        6.27        5.28      1.60 o 
   5   3   8        2.48       -0.75      0.95 o 
   6   3   8      162.54      199.59     10.37 o 
  -8   4   8        0.06       -0.83      1.75 o 
  -7   4   8        3.66        5.34      3.00 o 
  -6   4   8        4.55        5.58      1.79 o 
  -5   4   8        3.10        4.45      2.63 o 
  -4   4   8        1.28        1.31      1.89 o 
  -3   4   8        0.58        1.25      1.92 o 
  -2   4   8       19.89       23.97      3.76 o 
  -1   4   8      149.92      156.53      9.08 o 
   0   4   8       45.44       52.74      4.83 o 
   1   4   8        2.22        2.57      1.08 o 
   2   4   8       11.05       10.07      2.33 o 
   3   4   8        1.79        1.89      1.14 o 
   4   4   8       13.72        9.13      5.01 o 
   5   4   8        7.60       14.26      3.42 o 
  -7   5   8        1.11        0.88      1.64 o 
  -6   5   8        0.03        1.76      1.99 o 
  -5   5   8        0.72        0.18      1.93 o 
  -4   5   8        5.53        6.01      3.05 o 
  -3   5   8       14.59       12.40      3.56 o 
  -2   5   8        9.71        7.45      2.42 o 
  -1   5   8        3.27        2.66      2.06 o 
   0   5   8        0.39        1.87      0.95 o 
   1   5   8       77.22       81.52     10.00 o 
   2   5   8        0.33        0.38      0.85 o 
   3   5   8       55.65       58.22      6.30 o 
   4   5   8      215.48      230.68      9.68 o 
  -6   6   8        0.87        5.58      1.62 o 
  -5   6   8        2.68        3.92      2.58 o 
  -4   6   8        2.40        5.44      3.39 o 
  -3   6   8       48.99       60.71      6.55 o 
  -2   6   8        9.48        8.33      2.69 o 
  -1   6   8        0.07        1.79      1.14 o 
   0   6   8        1.64        2.49      1.13 o 
   1   6   8        0.24        2.06      1.21 o 
   2   6   8       35.86       33.11      4.01 o 
   3   6   8        0.25        2.27      1.51 o 
  -5   7   8        0.00        2.28      1.65 o 
  -4   7   8        2.60        3.27      1.86 o 
  -3   7   8        0.55        0.86      1.93 o 
  -2   7   8        6.55       10.48      3.68 o 
  -1   7   8        2.96        0.51      1.93 o 
   0   7   8        5.79        2.73      1.09 o 
   1   7   8        8.14        4.44      2.52 o 
  -2   8   8        1.54       -0.33      2.12 o 
  -3 -10   9        9.79       10.57      3.26 o 
  -2 -10   9        6.65        8.14      1.77 o 
  -1 -10   9        0.39        2.16      2.58 o 
   0 -10   9        2.90        2.85      1.31 o 
   1 -10   9       13.40       16.31      2.11 o 
   2 -10   9       30.87       35.26      3.27 o 
   3 -10   9       29.30       38.62      3.12 o 
  -4  -9   9       15.79       17.77      3.62 o 
  -3  -9   9        0.06        2.03      1.96 o 
  -2  -9   9        5.47        9.19      2.80 o 
  -1  -9   9        7.69        7.19      1.56 o 
   0  -9   9        2.24        1.29      0.83 o 
   1  -9   9        6.23        2.51      0.85 o 
   2  -9   9        4.28        5.52      1.15 o 
   3  -9   9        0.83        1.84      1.54 o 
   4  -9   9       68.39       78.84      5.54 o 
   5  -9   9        0.86        0.70      0.88 o 
  -5  -8   9        6.49        4.07      2.21 o 
  -4  -8   9        0.17        1.03      1.66 o 
  -3  -8   9        9.48        7.32      1.40 o 
  -2  -8   9        0.30        1.14      0.95 o 
  -1  -8   9       44.53       52.23      2.29 o 
   0  -8   9       13.04       14.88      1.51 o 
   1  -8   9       17.30       16.00      1.44 o 
   2  -8   9      128.77      135.11      6.83 o 
   3  -8   9       26.06       28.91      2.92 o 
   4  -8   9        6.76        5.72      3.13 o 
   5  -8   9        0.44        1.54      1.25 o 
  -6  -7   9        1.28        0.47      1.07 o 
  -5  -7   9        0.38        0.52      1.53 o 
  -4  -7   9        6.29        6.29      1.85 o 
  -3  -7   9       63.57       56.09      3.01 o 
  -2  -7   9        0.80        1.09      1.19 o 
  -1  -7   9        2.76        1.53      0.88 o 
   0  -7   9        7.46        5.12      1.46 o 
   1  -7   9       36.72       38.41      2.58 o 
   2  -7   9       91.02       92.98      4.24 o 
   3  -7   9        4.26        3.42      1.25 o 
   4  -7   9        0.29        1.50      1.02 o 
   5  -7   9        3.67        1.48      2.86 o 
   6  -7   9        4.50        5.08      1.80 o 
  -7  -6   9       22.36       17.42      5.17 o 
  -6  -6   9       23.65       22.42      5.45 o 
  -5  -6   9        0.30        2.08      1.99 o 
  -4  -6   9       11.27       13.45      2.26 o 
  -3  -6   9        9.42        9.98      1.66 o 
  -2  -6   9        7.33        8.17      1.16 o 
  -1  -6   9       30.03       33.03      3.91 o 
   0  -6   9      644.74      749.95     13.72 o 
   1  -6   9        2.48        1.43      0.72 o 
   2  -6   9        4.13        8.46      2.94 o 
   3  -6   9        7.16        5.72      2.93 o 
   4  -6   9       22.72       24.57      2.78 o 
   5  -6   9        1.16        1.70      0.91 o 
   6  -6   9        1.51        0.68      1.82 o 
  -7  -5   9        6.34        6.10      2.31 o 
  -6  -5   9       12.97       11.42      2.17 o 
  -5  -5   9       61.84       58.85      6.68 o 
  -4  -5   9        8.63        8.32      1.46 o 
  -3  -5   9       15.66       14.58      1.83 o 
  -2  -5   9       60.57       58.23      6.54 o 
  -1  -5   9       17.50       16.25      2.21 o 
   0  -5   9       52.19       46.81      2.88 o 
   1  -5   9       54.22       59.53     12.43 o 
   2  -5   9       15.69       13.78      2.62 o 
   3  -5   9        4.08        7.03      1.37 o 
   4  -5   9       16.39       14.60      2.26 o 
   5  -5   9       86.65       87.78      6.60 o 
   6  -5   9       19.19       22.99      3.79 o 
   7  -5   9        5.63        7.56      1.83 o 
  -8  -4   9        4.52        2.43      2.32 o 
  -7  -4   9        3.29        2.76      1.38 o 
  -6  -4   9        2.32        2.04      1.63 o 
  -5  -4   9        1.69        0.90      1.26 o 
  -4  -4   9       16.72       18.04      2.20 o 
  -3  -4   9       27.56       37.13      7.48 o 
  -2  -4   9      680.48      736.66     54.41 o 
  -1  -4   9       21.50       21.94      2.53 o 
   0  -4   9        1.68        1.17      0.33 o 
   1  -4   9        3.29        4.29      2.15 o 
   2  -4   9       41.50       39.81      3.47 o 
   3  -4   9       40.55       33.39      3.13 o 
   4  -4   9       12.16       10.63      1.64 o 
   5  -4   9        4.92        3.50      1.43 o 
   6  -4   9       19.13       12.99      2.36 o 
   7  -4   9        4.05        2.36      1.51 o 
  -8  -3   9        0.45        2.36      1.99 o 
  -7  -3   9       13.45       15.06      3.34 o 
  -6  -3   9       10.25        9.81      3.17 o 
  -5  -3   9       12.52       12.35      1.87 o 
  -4  -3   9       15.04       14.68      2.10 o 
  -3  -3   9       23.22       20.82      6.68 o 
  -2  -3   9       17.15       17.57      3.94 o 
  -1  -3   9       12.81       10.99      1.68 o 
   0  -3   9        2.89        2.59      0.59 o 
   1  -3   9       44.25       38.72      4.46 o 
   2  -3   9       76.67       87.52      4.51 o 
   3  -3   9      233.29      218.25     28.12 o 
   4  -3   9       82.02       75.23      7.58 o 
   5  -3   9        0.02        0.84      1.04 o 
   6  -3   9        0.00        0.08      1.03 o 
   7  -3   9        0.94       -0.11      1.11 o 
  -8  -2   9        2.96        1.64      1.80 o 
  -7  -2   9        6.03        4.68      1.43 o 
  -6  -2   9        4.82        2.45      2.47 o 
  -5  -2   9        2.23        4.02      1.40 o 
  -3  -2   9       56.32       59.34      5.66 o 
  -2  -2   9       16.65       11.74      1.79 o 
  -1  -2   9        0.03        1.45      0.92 o 
   0  -2   9       13.17       11.11      1.63 o 
   1  -2   9      162.50      125.54      8.72 o 
   2  -2   9        2.85        0.94      1.65 o 
   3  -2   9        0.14        1.70      0.99 o 
   4  -2   9        1.06        0.56      0.66 o 
   5  -2   9       26.95       31.17      2.77 o 
   6  -2   9        2.46        0.66      1.89 o 
   7  -2   9        0.40        2.07      1.29 o 
  -8  -1   9        0.12        0.22      1.75 o 
  -7  -1   9        8.83       12.92      2.74 o 
  -6  -1   9        6.52        4.41      1.58 o 
  -5  -1   9       14.97       16.67      2.61 o 
  -4  -1   9       29.46       29.21      3.12 o 
  -3  -1   9       57.86       58.17      6.30 o 
  -2  -1   9       14.76       13.81      2.19 o 
  -1  -1   9        7.32        4.66      1.27 o 
   0  -1   9       75.96       73.79      3.01 o 
   1  -1   9      124.97      110.20      7.26 o 
   2  -1   9      169.41      164.22      5.78 o 
   3  -1   9        0.05        0.73      1.03 o 
   4  -1   9        0.94        2.00      1.19 o 
   5  -1   9        0.27        2.51      1.34 o 
   6  -1   9       17.13       29.33      3.97 o 
  -8   0   9        1.15        0.95      1.74 o 
  -7   0   9        0.51        2.07      1.38 o 
  -6   0   9      195.86      251.36      7.70 o 
  -5   0   9       31.86       43.13      3.85 o 
  -4   0   9        0.86        0.78      1.31 o 
  -3   0   9        0.00        2.34      1.39 o 
  -2   0   9        1.40        0.58      1.06 o 
  -1   0   9       98.65       87.20      8.85 o 
   0   0   9        8.65        8.47      2.14 o 
   1   0   9        0.54        0.82      0.73 o 
   2   0   9       10.51       10.04      1.52 o 
   3   0   9        6.88       11.41      2.22 o 
   4   0   9        0.77        1.71      1.31 o 
   5   0   9        4.71        2.01      1.24 o 
   6   0   9        0.19        0.84      1.32 o 
  -8   1   9       16.67       13.61      3.06 o 
  -7   1   9       19.98       16.70      2.73 o 
  -6   1   9       29.09       31.52      3.10 o 
  -5   1   9       15.06       16.52      2.42 o 
  -4   1   9        7.23        6.61      2.53 o 
  -3   1   9       14.42       19.49      3.14 o 
  -2   1   9      144.90      155.08     14.59 o 
  -1   1   9       22.32       13.53      2.96 o 
   0   1   9       26.93       19.04      1.56 o 
   1   1   9       29.11       25.15      2.76 o 
   2   1   9        6.19        3.58      2.71 o 
   3   1   9       13.96       13.72      2.01 o 
   4   1   9        6.04        6.61      1.43 o 
   5   1   9       10.21       11.86      3.30 o 
   6   1   9        1.37        2.44      1.17 o 
  -8   2   9       33.05       37.65     10.11 o 
  -7   2   9        7.65       10.32      2.78 o 
  -6   2   9        5.02        7.77      2.68 o 
  -5   2   9        2.67        4.15      2.20 o 
  -4   2   9        3.81        1.96      1.93 o 
  -3   2   9      102.19      105.86      7.31 o 
  -2   2   9        1.46        3.70      2.11 o 
  -1   2   9        7.45        8.63      2.84 o 
   0   2   9       71.06       69.37      5.29 o 
   1   2   9        0.14        0.14      0.68 o 
   2   2   9        6.99        7.66      1.55 o 
   3   2   9        0.63        2.08      1.07 o 
   4   2   9       47.85       43.37      2.99 o 
   5   2   9        3.44        3.81      1.55 o 
  -8   3   9        2.19        5.09      3.61 o 
  -7   3   9        0.45        1.63      1.27 o 
  -6   3   9        5.66        5.35      2.28 o 
  -5   3   9        7.22        2.66      2.11 o 
  -4   3   9      119.04      132.68      8.15 o 
  -3   3   9      111.59      104.50      9.70 o 
  -2   3   9        0.44        0.81      1.83 o 
  -1   3   9       17.98       22.86      4.13 o 
   0   3   9       53.76       55.97      5.95 o 
   1   3   9       44.43       42.36      3.10 o 
   2   3   9        4.81        2.73      1.05 o 
   3   3   9        4.88        6.95      2.64 o 
   4   3   9        0.57        2.46      3.43 o 
   5   3   9        0.36        0.03      1.12 o 
  -7   4   9        5.23        5.86      2.10 o 
  -6   4   9        0.09        1.18      1.05 o 
  -5   4   9       55.64       76.73      7.01 o 
  -4   4   9        3.76        1.74      2.09 o 
  -3   4   9        1.01        2.03      2.08 o 
  -2   4   9        7.60        7.06      3.29 o 
  -1   4   9        0.00       -1.16      1.77 o 
   0   4   9        1.18        2.13      1.17 o 
   1   4   9        0.63        0.84      0.90 o 
   2   4   9        0.77        1.28      1.10 o 
   3   4   9       15.38       16.64      2.69 o 
   4   4   9       37.15       37.80      3.21 o 
  -6   5   9       17.96       18.88      6.69 o 
  -5   5   9       26.93       25.29      5.56 o 
  -4   5   9       11.79        7.46      3.32 o 
  -3   5   9        3.66        5.01      3.20 o 
  -2   5   9        2.50        3.34      2.27 o 
  -1   5   9       61.79       67.27      6.43 o 
   0   5   9        5.66        5.91      3.36 o 
   1   5   9        3.96        4.05      1.50 o 
   2   5   9        2.19        2.40      1.75 o 
   3   5   9        0.12        4.10      1.70 o 
  -5   6   9        0.63        1.43      1.59 o 
  -4   6   9        8.73        7.07      2.92 o 
  -3   6   9        0.05        2.34      2.38 o 
  -2   6   9        0.74        0.28      2.17 o 
  -1   6   9        1.20        6.14      3.01 o 
   0   6   9       10.94       14.13      3.59 o 
   1   6   9        4.63        5.79      2.96 o 
  -3   7   9       18.36       15.35      3.94 o 
  -2   7   9        0.20        0.30      2.38 o 
  -1   7   9        0.77        3.00      2.50 o 
  -1 -10  10        0.10        1.52      2.39 o 
   0 -10  10       35.60       37.75      7.71 o 
   1 -10  10        2.18        0.96      0.91 o 
  -3  -9  10        0.31        2.40      1.90 o 
  -2  -9  10        0.17        0.22      1.63 o 
  -1  -9  10        2.40        2.37      1.20 o 
   0  -9  10        0.02        1.60      1.02 o 
   1  -9  10       43.69       53.28      5.76 o 
   2  -9  10        1.51        3.97      1.13 o 
   3  -9  10        0.15       -0.18      1.16 o 
  -4  -8  10        1.74        3.54      2.20 o 
  -3  -8  10        0.56        2.32      1.26 o 
  -2  -8  10        8.54       11.80      1.73 o 
  -1  -8  10        0.09        0.73      0.71 o 
   0  -8  10        0.54        1.54      0.76 o 
   1  -8  10        1.61        1.37      0.76 o 
   2  -8  10       23.79       29.84      3.39 o 
   3  -8  10        0.26        1.53      1.57 o 
   4  -8  10        0.25        1.47      1.14 o 
  -5  -7  10       10.01        8.82      2.49 o 
  -4  -7  10        0.30        1.13      1.90 o 
  -3  -7  10        2.98        2.94      1.41 o 
  -2  -7  10        2.60        1.71      0.77 o 
  -1  -7  10        3.45        3.07      1.12 o 
   0  -7  10       12.96       12.01      1.37 o 
   1  -7  10        4.43        2.26      0.79 o 
   2  -7  10        9.96        9.85      1.88 o 
   3  -7  10       22.60       25.14      3.99 o 
   4  -7  10        2.37        2.32      1.50 o 
   5  -7  10        7.02        5.40      2.56 o 
  -6  -6  10        0.16        2.79      1.80 o 
  -5  -6  10        2.12        1.95      1.17 o 
  -4  -6  10        0.95        1.87      0.94 o 
  -3  -6  10        1.49        1.89      0.91 o 
  -2  -6  10       13.61       13.29      1.72 o 
  -1  -6  10       10.43        8.23      1.22 o 
   0  -6  10       21.13       17.47      2.02 o 
   1  -6  10        2.09        1.70      0.72 o 
   2  -6  10       12.70       14.12      2.75 o 
   3  -6  10       15.26       17.00      2.52 o 
   4  -6  10        0.14        1.50      0.99 o 
   5  -6  10       29.53       31.66      3.35 o 
  -7  -5  10        4.70        2.77      1.35 o 
  -6  -5  10        9.75        7.08      3.26 o 
  -5  -5  10        4.04        7.93      1.75 o 
  -4  -5  10       39.72       44.47      5.34 o 
  -3  -5  10       10.08        9.91      2.14 o 
  -2  -5  10        4.58        3.74      1.09 o 
  -1  -5  10        6.18        6.06      2.33 o 
   0  -5  10        1.54        0.95      0.61 o 
   1  -5  10       37.78       32.43      9.58 o 
   2  -5  10        0.07        2.82      1.44 o 
   3  -5  10        3.29        1.98      0.93 o 
   4  -5  10       26.96       26.71      6.71 o 
   5  -5  10       13.59       10.83      2.22 o 
   6  -5  10        0.41        2.36      1.11 o 
  -7  -4  10        0.76        0.79      1.12 o 
  -6  -4  10        5.53        4.15      1.74 o 
  -5  -4  10        0.19        1.42      0.74 o 
  -4  -4  10        0.18        1.41      0.93 o 
  -3  -4  10        2.51        0.80      1.25 o 
  -2  -4  10       15.36       14.01      1.93 o 
  -1  -4  10        8.54        6.41      1.20 o 
   0  -4  10        2.08        1.95      0.78 o 
   1  -4  10        1.45        0.89      0.74 o 
   2  -4  10        0.22        0.78      0.51 o 
   3  -4  10       74.19       65.33      7.11 o 
   4  -4  10        0.01        0.97      1.10 o 
   5  -4  10        0.46        0.91      1.25 o 
   6  -4  10        0.00        1.61      0.92 o 
  -7  -3  10        2.11        3.19      2.24 o 
  -6  -3  10       11.75       11.58      2.18 o 
  -5  -3  10       19.15       14.57      2.63 o 
  -4  -3  10        9.42        9.72      1.97 o 
  -3  -3  10        7.06        5.45      2.15 o 
  -2  -3  10        3.42        5.91      1.48 o 
  -1  -3  10      178.57      189.30     12.90 o 
   0  -3  10        4.94        3.22      1.54 o 
   1  -3  10        1.90        2.23      1.17 o 
   2  -3  10      127.76       97.59      8.32 o 
   3  -3  10        5.94        6.89      1.80 o 
   4  -3  10        1.78        2.30      1.03 o 
   5  -3  10        0.42        1.02      1.05 o 
   6  -3  10        4.17        4.27      1.49 o 
  -7  -2  10        4.84        4.30      1.62 o 
  -6  -2  10        5.04        2.55      1.49 o 
  -5  -2  10        0.17        1.46      1.04 o 
  -4  -2  10        2.58        3.13      1.44 o 
  -3  -2  10       17.24       19.90      4.24 o 
  -2  -2  10        6.89        4.41      1.73 o 
  -1  -2  10        0.65        2.38      1.12 o 
   0  -2  10       29.42       29.98      2.60 o 
   1  -2  10      158.49      117.91     16.42 o 
   2  -2  10        1.17        2.81      1.31 o 
   3  -2  10        1.43        2.43      1.29 o 
   4  -2  10        2.06        2.48      1.21 o 
   5  -2  10        6.52        7.50      2.80 o 
   6  -2  10        0.77        2.35      1.54 o 
  -8  -1  10        0.81        3.51      1.36 o 
  -7  -1  10        3.72        2.35      1.56 o 
  -6  -1  10        2.42        2.18      1.80 o 
  -5  -1  10       15.32       14.14      2.24 o 
  -4  -1  10        2.24        2.19      1.54 o 
  -3  -1  10       52.85       64.81      3.94 o 
  -2  -1  10        0.37        0.91      1.09 o 
  -1  -1  10       22.37       18.83      2.11 o 
   0  -1  10      157.00      141.70      6.95 o 
   1  -1  10        5.19        1.99      1.14 o 
   2  -1  10        2.89        4.32      1.33 o 
   3  -1  10        7.05        9.38      1.84 o 
   4  -1  10        7.86        5.27      1.86 o 
   5  -1  10        9.83       10.27      2.21 o 
   6  -1  10        1.27        1.01      1.25 o 
  -7   0  10        4.81        4.51      1.76 o 
  -6   0  10        1.40        2.37      1.49 o 
  -5   0  10        0.00        0.47      1.30 o 
  -4   0  10        1.16        1.81      1.50 o 
  -3   0  10        0.10        2.61      1.45 o 
  -2   0  10       25.27       27.81      3.90 o 
  -1   0  10      241.28      224.27      9.33 o 
   0   0  10        0.83        1.27      1.50 o 
   1   0  10        0.06        3.36      0.97 o 
   2   0  10        1.91        1.38      1.26 o 
   3   0  10        9.55       12.56      2.05 o 
   4   0  10       21.44       19.44      2.32 o 
   5   0  10       32.34       40.14      6.99 o 
  -7   1  10        4.61        2.72      2.72 o 
  -6   1  10        8.68        8.02      3.25 o 
  -5   1  10        3.08        3.84      2.24 o 
  -4   1  10        4.11        4.89      2.29 o 
  -3   1  10       37.95       41.78      5.51 o 
  -2   1  10       22.20       18.96      3.87 o 
  -1   1  10       25.51       22.55      3.93 o 
   0   1  10        7.06        6.61      2.28 o 
   1   1  10        0.03       -0.71      1.45 o 
   2   1  10       26.65       21.23      2.22 o 
   3   1  10        9.08        8.20      1.55 o 
   4   1  10        4.34        5.21      1.80 o 
   5   1  10       10.33       10.31      4.52 o 
  -7   2  10        0.14        2.60      2.58 o 
  -6   2  10       10.54        9.19      3.71 o 
  -5   2  10        9.96       11.17      3.14 o 
  -4   2  10       22.88       25.34      4.22 o 
  -3   2  10       93.51      113.02      8.02 o 
  -2   2  10        2.99        1.80      2.09 o 
  -1   2  10       23.07       21.53      3.65 o 
   0   2  10        5.15        5.82      2.66 o 
   1   2  10       18.04       19.73      3.73 o 
   2   2  10       42.38       40.10      2.69 o 
   3   2  10        6.55        3.62      1.35 o 
   4   2  10        1.22        1.82      1.22 o 
  -7   3  10        0.56        6.15      3.46 o 
  -6   3  10        1.92        1.00      2.04 o 
  -5   3  10        5.10        1.89      2.18 o 
  -4   3  10        7.94        8.18      3.42 o 
  -3   3  10        1.83        6.51      3.14 o 
  -2   3  10       17.07       12.07      3.44 o 
  -1   3  10        9.91       12.09      3.10 o 
   0   3  10       16.83       15.51      3.44 o 
   1   3  10       23.01       26.86      4.02 o 
   2   3  10       24.15       22.64      3.34 o 
   3   3  10       12.87       14.04      4.47 o 
  -6   4  10       10.21        9.18      3.01 o 
  -5   4  10       37.73       32.89      5.08 o 
  -4   4  10        2.39        5.69      2.80 o 
  -3   4  10        9.67       10.47      3.10 o 
  -2   4  10        7.12        5.02      2.61 o 
  -1   4  10       20.14       18.73      3.66 o 
   0   4  10        3.77        1.96      2.02 o 
   1   4  10        0.63        1.25      2.55 o 
   2   4  10       21.00       25.96      4.82 o 
  -5   5  10        2.90        8.82      3.64 o 
  -4   5  10        0.73        0.80      2.23 o 
  -3   5  10        0.27        4.86      3.59 o 
  -2   5  10       23.29       22.65      4.41 o 
  -1   5  10        2.42        2.47      3.26 o 
   0   5  10        2.54        2.97      2.26 o 
   1   5  10        4.73        6.18      3.25 o 
  -1  -9  11       27.65       22.93      8.44 o 
   0  -9  11        9.97       10.77      2.18 o 
   1  -9  11        0.48        0.04      1.02 o 
  -3  -8  11       36.11       29.34      8.38 o 
  -2  -8  11       20.43       13.97      4.99 o 
  -1  -8  11        8.10        5.37      2.42 o 
   0  -8  11        0.71        1.14      0.83 o 
   1  -8  11        0.15        0.84      1.00 o 
   2  -8  11        0.10        1.00      0.96 o 
   3  -8  11        3.01        4.99      2.39 o 
  -4  -7  11        6.87        7.91      2.53 o 
  -3  -7  11        1.85        1.82      1.21 o 
  -2  -7  11       14.87       16.89      2.73 o 
  -1  -7  11        5.65        3.36      1.35 o 
   0  -7  11       22.66       22.02      4.85 o 
   1  -7  11        0.54        0.01      0.84 o 
   2  -7  11        2.06        2.74      1.21 o 
   3  -7  11        0.51        1.81      1.04 o 
   4  -7  11        0.01        1.34      0.86 o 
  -5  -6  11       32.64       26.80      5.09 o 
  -4  -6  11       11.37        9.92      3.55 o 
  -3  -6  11        3.44        2.98      1.10 o 
  -2  -6  11        0.68        0.92      0.90 o 
  -1  -6  11        3.49        4.11      3.21 o 
   0  -6  11        1.71        1.70      0.95 o 
   1  -6  11        6.72        5.79      2.04 o 
   2  -6  11       12.42       14.24      2.58 o 
   3  -6  11        0.88        2.03      1.16 o 
   4  -6  11        2.00        0.61      1.07 o 
  -6  -5  11        2.51        2.09      1.18 o 
  -5  -5  11       12.72       12.08      5.69 o 
  -4  -5  11        0.16        3.50      1.30 o 
  -3  -5  11        2.88        3.30      1.07 o 
  -2  -5  11       24.55       26.91      3.37 o 
  -1  -5  11        0.00        1.17      0.62 o 
   0  -5  11        5.93        3.52      2.32 o 
   1  -5  11        4.31        2.82      1.15 o 
   2  -5  11        1.12        1.60      0.97 o 
   3  -5  11       28.74       28.22      7.45 o 
   4  -5  11        6.56        2.56      1.20 o 
   5  -5  11        0.02        1.02      1.08 o 
  -6  -4  11        2.12        1.38      1.03 o 
  -5  -4  11        0.30        0.66      1.07 o 
  -4  -4  11        1.08        0.73      0.85 o 
  -3  -4  11       31.69       29.82      6.01 o 
  -2  -4  11       18.20       15.65      2.45 o 
  -1  -4  11        1.28        0.80      1.04 o 
   0  -4  11       13.00       14.56      4.77 o 
   1  -4  11       16.16       18.71      3.19 o 
   2  -4  11        1.04        1.82      1.14 o 
   3  -4  11       38.96       32.93      4.35 o 
   4  -4  11        2.03        2.90      1.24 o 
   5  -4  11        4.16        3.54      2.91 o 
  -6  -3  11        1.99        3.03      1.31 o 
  -5  -3  11        0.39        1.91      1.29 o 
  -4  -3  11        2.38        3.03      1.44 o 
  -3  -3  11        6.39        6.69      1.75 o 
  -2  -3  11        0.05        0.29      0.90 o 
  -1  -3  11       10.30        8.83      3.33 o 
   0  -3  11       19.00       14.88      1.94 o 
   1  -3  11       83.95       93.14      5.68 o 
   2  -3  11        2.27       -0.23      1.33 o 
   3  -3  11        0.36        1.10      0.70 o 
   4  -3  11        0.30        0.28      0.95 o 
   5  -3  11        2.64        1.88      1.16 o 
  -7  -2  11        0.13       -0.01      2.07 o 
  -6  -2  11        1.59        3.07      1.37 o 
  -5  -2  11       26.83       29.59      3.46 o 
  -4  -2  11        9.82       10.85      2.14 o 
  -3  -2  11        2.11        2.13      1.54 o 
  -2  -2  11        4.87        5.50      1.60 o 
  -1  -2  11        0.99        5.14      2.22 o 
   0  -2  11        0.34        3.55      2.22 o 
   1  -2  11       11.26       10.24      2.62 o 
   2  -2  11        0.00        0.48      0.85 o 
   3  -2  11        4.84        4.16      1.52 o 
   4  -2  11        0.64        2.37      1.36 o 
   5  -2  11        9.12        5.67      1.74 o 
  -7  -1  11        0.93        1.81      1.45 o 
  -6  -1  11        0.72        1.34      1.39 o 
  -5  -1  11        7.52        9.40      2.30 o 
  -4  -1  11        0.43        1.06      1.36 o 
  -3  -1  11        6.54        5.29      1.62 o 
  -2  -1  11        3.42        2.14      1.29 o 
  -1  -1  11       10.71        5.91      2.07 o 
   0  -1  11        0.17        1.08      1.54 o 
   1  -1  11       19.82       21.72      3.74 o 
   2  -1  11        2.37        1.53      1.54 o 
   3  -1  11        2.24        1.89      1.08 o 
   4  -1  11        7.24        3.71      1.24 o 
  -6   0  11        9.21        9.31      2.19 o 
  -5   0  11        1.10        2.03      1.52 o 
  -4   0  11        5.57        6.97      2.80 o 
  -3   0  11        0.61        2.14      2.75 o 
  -2   0  11        3.12        0.57      1.71 o 
  -1   0  11       29.97       33.02      4.57 o 
   0   0  11       19.27       18.20      3.14 o 
   1   0  11        7.35        3.71      1.80 o 
   2   0  11        2.13        2.69      2.33 o 
   3   0  11        0.29        1.05      1.25 o 
   4   0  11        8.45        5.88      2.74 o 
  -6   1  11        2.33        1.71      2.48 o 
  -5   1  11        4.13       10.35      3.32 o 
  -4   1  11        2.14        0.04      1.90 o 
  -3   1  11        9.63        5.19      2.97 o 
  -2   1  11        6.13        5.27      2.28 o 
  -1   1  11       19.34       13.76      3.22 o 
   0   1  11        7.25        3.16      1.93 o 
   1   1  11        8.04        7.88      2.82 o 
   2   1  11       31.28       35.39      6.13 o 
   3   1  11      158.47      181.65      8.64 o 
  -6   2  11        0.06        3.13      2.33 o 
  -5   2  11        2.08        3.67      2.40 o 
  -4   2  11        0.01        5.97      3.65 o 
  -3   2  11       56.59       61.33      6.08 o 
  -2   2  11        2.55        4.23      2.85 o 
  -1   2  11        0.89        4.51      2.88 o 
   0   2  11        2.53        2.57      2.09 o 
   1   2  11        0.41        6.18      3.37 o 
   2   2  11       20.13       23.52      4.30 o 
   3   2  11        5.19        4.57      2.60 o 
  -5   3  11       13.12       13.68      3.75 o 
  -4   3  11        1.07       -0.68      2.22 o 
  -3   3  11        0.07        1.96      2.13 o 
  -2   3  11        1.06        2.24      2.07 o 
  -1   3  11        1.36        2.65      2.39 o 
   0   3  11       24.67       27.08      5.30 o 
   1   3  11       95.61      104.19      7.59 o 
   2   3  11        9.10       13.85      3.42 o 
  -4   4  11        0.18        2.00      2.36 o 
  -3   4  11        1.96        1.84      3.09 o 
  -2   4  11        0.28        2.09      2.30 o 
  -1   4  11        9.42       15.86      3.75 o 
   0   4  11        1.39        3.55      2.44 o 
  -2  -7  12        0.00        0.11      0.84 o 
  -1  -7  12        3.87        5.34      1.88 o 
   0  -7  12        7.20        8.57      2.51 o 
   1  -7  12        3.57        3.44      2.02 o 
   2  -7  12       18.64       25.10      3.33 o 
  -4  -6  12        1.38        2.80      2.85 o 
  -3  -6  12        1.43        0.48      0.94 o 
  -2  -6  12        1.96        3.48      1.47 o 
  -1  -6  12        1.69        1.86      1.09 o 
   0  -6  12       32.00       40.33      6.43 o 
   1  -6  12       28.16       33.46      3.95 o 
   2  -6  12        0.53        4.89      2.08 o 
   3  -6  12        0.00        4.39      2.37 o 
  -4  -5  12        0.04        1.84      0.97 o 
  -3  -5  12        0.53        0.47      0.82 o 
  -2  -5  12        4.41        2.48      2.23 o 
  -1  -5  12        3.59        3.73      1.34 o 
   0  -5  12        5.53        1.98      1.64 o 
   1  -5  12       11.35       16.09      3.68 o 
   2  -5  12        3.52        4.07      1.56 o 
   3  -5  12        0.22       -1.08      1.44 o 
  -5  -4  12        7.13        4.71      1.91 o 
  -4  -4  12        2.71        1.82      1.59 o 
  -3  -4  12        7.31        6.63      2.00 o 
  -2  -4  12       42.61       54.33     13.37 o 
  -1  -4  12       18.41       15.54      5.38 o 
   0  -4  12       16.69       15.57      2.98 o 
   1  -4  12        1.25       -0.59      1.31 o 
   2  -4  12        2.74       -0.25      1.44 o 
   3  -4  12        2.31        0.80      1.51 o 
  -5  -3  12        0.02        0.03      1.21 o 
  -4  -3  12       27.91       30.34      6.87 o 
  -3  -3  12        1.06        2.24      1.68 o 
  -2  -3  12        5.10        5.14      2.43 o 
  -1  -3  12        2.61        7.15      1.75 o 
   0  -3  12        0.17        0.49      1.51 o 
   1  -3  12        0.20        0.87      1.52 o 
   2  -3  12       14.06       15.08      3.61 o 
   3  -3  12        8.67       11.13      2.99 o 
  -5  -2  12        5.03        3.49      1.78 o 
  -4  -2  12       35.30       40.93      5.02 o 
  -3  -2  12       12.44       12.95      2.59 o 
  -2  -2  12        8.65       11.95      3.02 o 
  -1  -2  12        2.26        1.63      1.61 o 
   0  -2  12        0.25        2.55      1.73 o 
   1  -2  12       21.52       17.57      3.77 o 
   2  -2  12        3.58        2.75      2.19 o 
   3  -2  12       21.36       20.88      3.32 o 
  -5  -1  12        4.28        2.67      1.82 o 
  -4  -1  12        3.99        3.95      1.74 o 
  -3  -1  12        2.57        8.23      3.64 o 
  -2  -1  12        0.41       -0.21      1.81 o 
  -1  -1  12        5.93        5.89      2.72 o 
   0  -1  12        1.89        1.34      1.73 o 
   1  -1  12        0.02        0.09      1.47 o 
   2  -1  12        1.35        1.95      1.95 o 
   3  -1  12        1.14       -0.06      1.41 o 
  -5   0  12        0.85        2.11      2.29 o 
  -4   0  12        6.21       12.11      3.64 o 
  -3   0  12        7.07        8.90      3.71 o 
  -2   0  12        9.68       13.87      3.99 o 
  -1   0  12        0.79        2.20      1.94 o 
   0   0  12        0.05        0.67      1.55 o 
   1   0  12        1.63        2.81      2.39 o 
   2   0  12        1.23        1.96      1.76 o 
  -5   1  12        3.96        2.94      3.28 o 
  -4   1  12        0.31        2.61      2.30 o 
  -3   1  12        3.88        7.33      3.70 o 
  -2   1  12        0.00        0.03      2.02 o 
  -1   1  12        0.00        0.90      1.73 o 
   0   1  12        6.12        4.77      2.10 o 
   1   1  12       13.82       17.12      3.35 o 
   2   1  12        4.76        3.36      2.66 o 
  -4   2  12        0.07        4.84      2.66 o 
  -3   2  12        6.46        7.47      2.92 o 
  -2   2  12        4.34        1.94      2.08 o 
  -1   2  12        1.50        1.61      1.96 o 
   0   2  12        1.16        2.03      2.03 o 
  -2  -5  13        5.50        9.50      2.89 o 
  -1  -5  13       43.42       61.49      5.65 o 
   0  -5  13        3.43        3.70      2.42 o 
  -3  -4  13        5.71        6.13      1.53 o 
  -2  -4  13       43.99       48.45      5.03 o 
  -1  -4  13        3.30        8.46      3.04 o 
   0  -4  13        9.62        9.20      2.77 o 
   1  -4  13        3.14        2.08      1.60 o 
  -3  -3  13       35.63       44.77      4.91 o 
  -2  -3  13        3.56        2.62      2.81 o 
  -1  -3  13        2.17        0.20      1.45 o 
   0  -3  13        2.32        1.88      2.26 o 
   1  -3  13        9.18        8.77      2.60 o 
  -3  -2  13        0.24        2.57      1.45 o 
  -2  -2  13        0.62       -0.46      1.66 o 
  -1  -2  13       31.46       37.15      4.87 o 
   0  -2  13        4.71        4.33      2.17 o 
   1  -2  13       27.51       33.79      4.72 o 
  -3  -1  13        0.31        1.83      2.09 o 
  -2  -1  13        2.60       13.62      4.07 o 
  -1  -1  13        8.87        6.10      2.48 o 
   0  -1  13        4.15        7.45      2.95 o 
  -2   0  13        0.03        3.28      2.89 o 
  -1   0  13        2.58        2.11      2.76 o 
                                                 
